# Supplementary material for: Global population genetics and diversity in the TAS2R bitter taste receptor family
Source: Front Genet. 2022 Oct 11;13:952299. doi: 10.3389/fgene.2022.952299 (PMC9592824; doi:10.3389/fgene.2022.952299)
Supplement: Supplementary file 1 [file DataSheet3.zip › Data Sheet 3 - Genome-Wide Windowed Pi.csv]

CHROM	BIN_START	BIN_END	N_VARIANTS	PI
1	10001	11000	7	1.15475e-05
1	11001	12000	3	0.000327257
1	13001	14000	20	0.000616896
1	14001	15000	14	0.00123638
1	15001	16000	24	0.00108096
1	16001	17000	16	5.66683e-05
1	17001	18000	12	9.18243e-06
1	18001	19000	2	0.000102754
1	19001	20000	1	3.98643e-06
1	20001	21000	2	1.59713e-06
1	28001	29000	1	3.98643e-06
1	29001	30000	1	3.99361e-07
1	30001	31000	5	0.000224671
1	46001	47000	4	4.39074e-06
1	47001	48000	5	5.60214e-05
1	48001	49000	4	2.26809e-05
1	49001	50000	13	0.000498878
1	50001	51000	2	4.38707e-06
1	51001	52000	19	0.000296452
1	52001	53000	5	0.000153489
1	53001	54000	2	4.38579e-06
1	54001	55000	28	0.000668995
1	55001	56000	26	0.000645441
1	56001	57000	13	2.62888e-05
1	57001	58000	17	9.19333e-05
1	58001	59000	10	0.000200705
1	59001	60000	8	0.000120652
1	60001	61000	12	0.000121731
1	61001	62000	25	6.83068e-05
1	62001	63000	26	0.000442723
1	63001	64000	25	0.000866655
1	64001	65000	13	0.000142089
1	65001	66000	4	2.99762e-05
1	66001	67000	12	8.56119e-05
1	67001	68000	21	0.000191303
1	68001	69000	7	8.39355e-05
1	69001	70000	24	0.000572034
1	70001	71000	8	5.21444e-05
1	72001	73000	12	7.56754e-05
1	73001	74000	7	4.895e-05
1	74001	75000	4	0.000146488
1	76001	77000	11	0.000185123
1	77001	78000	16	0.000282878
1	78001	79000	6	2.81072e-05
1	79001	80000	24	0.000112366
1	80001	81000	8	2.706e-05
1	81001	82000	18	0.000169491
1	82001	83000	18	0.000166938
1	83001	84000	13	0.000647069
1	84001	85000	15	8.05565e-05
1	85001	86000	22	7.77021e-05
1	86001	87000	16	0.000409899
1	87001	88000	32	0.000317958
1	88001	89000	46	0.00101597
1	89001	90000	13	0.000316472
1	90001	91000	6	0.000137236
1	91001	92000	22	0.00165415
1	92001	93000	9	0.000277865
1	93001	94000	3	3.98914e-06
1	94001	95000	8	1.83279e-05
1	95001	96000	5	0.000276948
1	96001	97000	5	1.51212e-05
1	97001	98000	2	7.98722e-07
1	98001	99000	7	3.19715e-05
1	99001	100000	10	0.000105501
1	100001	101000	4	4.00361e-05
1	101001	102000	2	7.98722e-07
1	102001	103000	2	1.19792e-06
1	103001	104000	3	4.38723e-06
1	104001	105000	8	0.000557952
1	105001	106000	1	3.99361e-07
1	106001	107000	4	1.82266e-05
1	108001	109000	20	0.000216994
1	109001	110000	5	7.17398e-06
1	113001	114000	2	1.78203e-05
1	115001	116000	7	5.71976e-05
1	116001	117000	1	3.99361e-07
1	118001	119000	6	3.78628e-05
1	120001	121000	2	7.98722e-07
1	122001	123000	2	0.000360681
1	124001	125000	2	7.98722e-07
1	125001	126000	3	0.000357216
1	126001	127000	5	5.98435e-06
1	127001	128000	2	2.79313e-06
1	128001	129000	4	8.76393e-06
1	129001	130000	2	7.98722e-07
1	131001	132000	2	7.97286e-06
1	132001	133000	2	7.98722e-07
1	133001	134000	16	1.87567e-05
1	134001	135000	2	3.08676e-05
1	135001	136000	19	0.000358791
1	136001	137000	17	4.20943e-05
1	137001	138000	2	5.18404e-06
1	138001	139000	20	0.000124469
1	139001	140000	18	2.03379e-05
1	149001	150000	2	7.98722e-07
1	150001	151000	2	7.98722e-07
1	158001	159000	1	0.000406377
1	166001	167000	1	1.59649e-06
1	173001	174000	2	0.000195505
1	229001	230000	9	8.381e-06
1	230001	231000	2	8.76584e-06
1	231001	232000	2	1.99617e-06
1	232001	233000	6	0.000216214
1	233001	234000	18	0.000364261
1	234001	235000	12	2.81978e-05
1	235001	236000	10	3.29487e-05
1	236001	237000	4	5.18579e-06
1	237001	238000	5	5.90815e-05
1	238001	239000	2	1.19792e-06
1	240001	241000	1	5.17925e-06
1	241001	242000	7	3.59393e-06
1	242001	243000	2	7.98722e-07
1	243001	244000	3	5.98116e-06
1	244001	245000	3	3.5917e-06
1	245001	246000	4	1.15335e-05
1	247001	248000	8	1.98305e-05
1	249001	250000	11	3.65726e-05
1	250001	251000	7	1.86961e-05
1	251001	252000	7	0.00027983
1	252001	253000	4	6.37909e-06
1	254001	255000	18	6.43692e-05
1	255001	256000	7	0.00013979
1	256001	257000	10	0.0003089
1	258001	259000	4	5.46483e-05
1	260001	261000	1	5.97367e-06
1	267001	268000	7	8.3802e-06
1	324001	325000	5	2.73595e-05
1	362001	363000	5	0.000325495
1	363001	364000	1	4.7818e-06
1	364001	365000	1	7.98563e-07
1	385001	386000	1	3.99361e-07
1	401001	402000	2	1.19473e-05
1	404001	405000	1	3.99361e-07
1	405001	406000	2	2.22436e-05
1	422001	423000	2	6.77574e-06
1	457001	458000	1	1.59649e-06
1	458001	459000	1	3.99361e-07
1	462001	463000	1	7.56058e-06
1	521001	522000	2	0.000110235
1	522001	523000	6	1.86508e-05
1	523001	524000	2	1.99617e-06
1	524001	525000	4	2.58253e-05
1	525001	526000	6	4.79026e-06
1	526001	527000	26	0.000601493
1	527001	528000	8	6.60994e-05
1	528001	529000	3	6.77877e-06
1	529001	530000	9	0.000166231
1	530001	531000	3	1.99649e-06
1	531001	532000	6	8.7719e-06
1	532001	533000	20	0.000400451
1	533001	534000	13	0.000734827
1	534001	535000	18	0.000195136
1	535001	536000	3	0.000159928
1	536001	537000	9	0.00059017
1	537001	538000	1	2.39377e-06
1	538001	539000	2	1.19792e-06
1	540001	541000	8	4.48805e-05
1	541001	542000	7	7.43097e-05
1	542001	543000	4	2.79457e-06
1	544001	545000	8	1.07657e-05
1	546001	547000	20	0.00110125
1	548001	549000	3	2.79393e-06
1	549001	550000	3	1.19808e-06
1	551001	552000	1	1.38827e-05
1	553001	554000	3	1.99633e-06
1	555001	556000	1	7.98563e-07
1	559001	560000	8	0.000192369
1	561001	562000	5	8.37111e-06
1	562001	563000	1	1.66358e-05
1	563001	564000	3	5.26989e-05
1	564001	565000	40	0.000675114
1	565001	566000	143	0.00385216
1	566001	567000	40	0.00151009
1	567001	568000	70	0.00169587
1	568001	569000	64	0.00319049
1	569001	570000	174	0.00270203
1	570001	571000	27	0.000454487
1	571001	572000	3	1.99649e-06
1	572001	573000	4	2.39585e-06
1	573001	574000	3	4.54172e-05
1	574001	575000	8	0.000199608
1	580001	581000	2	2.79409e-06
1	581001	582000	4	3.19409e-06
1	582001	583000	1	7.98563e-07
1	583001	584000	1	0.000200841
1	585001	586000	2	1.19792e-06
1	591001	592000	1	7.98563e-07
1	592001	593000	9	2.22803e-05
1	594001	595000	1	2.79218e-06
1	597001	598000	1	1.59649e-06
1	598001	599000	1	0.000191499
1	599001	600000	1	3.99361e-07
1	600001	601000	12	0.000139597
1	601001	602000	14	8.50219e-05
1	602001	603000	3	1.59728e-06
1	603001	604000	21	0.000254402
1	604001	605000	12	0.000219687
1	605001	606000	1	1.1976e-06
1	610001	611000	5	1.99681e-06
1	612001	613000	4	1.59744e-06
1	613001	614000	1	7.98563e-07
1	615001	616000	1	3.99361e-07
1	617001	618000	1	3.99361e-07
1	618001	619000	2	0.000307539
1	622001	623000	2	8.7684e-06
1	625001	626000	9	0.000278248
1	626001	627000	5	3.99233e-06
1	636001	637000	9	0.000266882
1	637001	638000	5	6.38228e-06
1	645001	646000	2	3.19032e-05
1	647001	648000	1	3.99361e-07
1	648001	649000	3	1.19808e-06
1	649001	650000	2	0.000236881
1	651001	652000	5	6.78339e-06
1	652001	653000	1	3.99361e-07
1	657001	658000	7	5.5893e-06
1	658001	659000	2	1.99585e-06
1	662001	663000	10	0.000561702
1	663001	664000	2	7.98722e-07
1	664001	665000	1	1.59649e-06
1	665001	666000	11	0.000163354
1	666001	667000	2	7.56872e-05
1	668001	669000	17	0.000280116
1	669001	670000	15	0.000322137
1	670001	671000	6	0.000190464
1	671001	672000	5	8.74796e-05
1	672001	673000	22	0.000467573
1	673001	674000	4	7.13852e-05
1	674001	675000	8	5.72553e-05
1	676001	677000	4	7.43037e-05
1	679001	680000	3	1.19808e-06
1	684001	685000	4	1.15567e-05
1	688001	689000	1	3.98643e-06
1	691001	692000	5	0.000526429
1	692001	693000	1	3.99361e-07
1	693001	694000	12	0.000550066
1	695001	696000	1	4.7818e-06
1	696001	697000	1	3.99361e-07
1	697001	698000	5	3.59361e-06
1	700001	701000	2	2.25179e-05
1	701001	702000	12	0.000163655
1	702001	703000	5	7.16746e-05
1	703001	704000	1	0.000126935
1	704001	705000	8	0.000110504
1	705001	706000	11	0.000280069
1	706001	707000	18	0.00119514
1	707001	708000	9	0.000300813
1	708001	709000	2	3.61429e-05
1	709001	710000	5	1.91121e-05
1	710001	711000	19	0.000174006
1	711001	712000	3	0.000138928
1	712001	713000	14	0.000318417
1	713001	714000	29	0.000331309
1	714001	715000	35	0.000766926
1	715001	716000	25	0.000408106
1	716001	717000	14	9.29281e-05
1	717001	718000	22	0.000103346
1	718001	719000	17	0.000181986
1	719001	720000	18	8.46095e-05
1	720001	721000	23	0.000391775
1	721001	722000	23	0.000231073
1	722001	723000	18	0.000293491
1	723001	724000	28	0.000820136
1	724001	725000	32	0.00196521
1	725001	726000	40	0.00041973
1	726001	727000	43	0.00123869
1	727001	728000	20	7.89276e-05
1	728001	729000	18	0.000446837
1	729001	730000	18	0.000571648
1	730001	731000	21	0.000131753
1	731001	732000	27	0.000702195
1	732001	733000	34	0.000866702
1	733001	734000	27	0.000211123
1	734001	735000	27	0.000650784
1	735001	736000	27	0.000687294
1	736001	737000	36	0.000637722
1	737001	738000	24	0.000291141
1	738001	739000	22	0.000229497
1	739001	740000	25	0.000812367
1	740001	741000	23	0.000575906
1	741001	742000	23	0.000714323
1	742001	743000	19	0.000641236
1	743001	744000	16	0.000729789
1	744001	745000	15	0.000130199
1	745001	746000	20	0.00028785
1	746001	747000	20	0.000277733
1	747001	748000	17	0.000193967
1	748001	749000	31	0.00116801
1	749001	750000	23	0.00199022
1	750001	751000	22	0.000406322
1	751001	752000	18	0.00079624
1	752001	753000	24	0.00155827
1	753001	754000	24	0.0017027
1	754001	755000	43	0.00267173
1	755001	756000	28	0.00117113
1	756001	757000	21	0.00314559
1	757001	758000	24	0.00202153
1	758001	759000	37	0.00131819
1	759001	760000	23	0.000897004
1	760001	761000	22	0.000614824
1	761001	762000	22	0.0016668
1	762001	763000	51	0.00255996
1	763001	764000	14	0.000507391
1	764001	765000	22	0.000416617
1	765001	766000	33	0.000283789
1	766001	767000	18	0.000717327
1	767001	768000	36	0.000284101
1	768001	769000	29	0.00105163
1	769001	770000	27	0.000687747
1	770001	771000	37	0.000804948
1	771001	772000	34	0.00132594
1	772001	773000	36	0.000656567
1	773001	774000	43	0.000451662
1	774001	775000	36	0.00103002
1	775001	776000	33	0.00116777
1	776001	777000	41	0.000401235
1	777001	778000	30	0.000736412
1	778001	779000	24	0.000399654
1	779001	780000	32	0.000450027
1	780001	781000	39	0.00103459
1	781001	782000	29	0.000481723
1	782001	783000	29	0.000898918
1	783001	784000	35	0.000552815
1	784001	785000	30	0.000186046
1	785001	786000	32	0.00116735
1	786001	787000	24	0.00148911
1	787001	788000	30	0.00293161
1	788001	789000	26	0.000623525
1	789001	790000	23	0.00042697
1	790001	791000	39	0.000633803
1	791001	792000	43	0.00101743
1	792001	793000	29	0.000460781
1	793001	794000	38	0.00115843
1	794001	795000	41	0.000805216
1	795001	796000	33	0.000837419
1	796001	797000	39	0.00104646
1	797001	798000	22	0.000890031
1	798001	799000	24	0.00137496
1	799001	800000	39	0.000384659
1	800001	801000	38	0.00058131
1	801001	802000	30	0.00158343
1	802001	803000	44	0.00190845
1	803001	804000	17	0.000158989
1	804001	805000	33	0.00181366
1	805001	806000	28	0.000394905
1	806001	807000	19	9.3945e-05
1	807001	808000	15	6.763e-05
1	808001	809000	45	0.0022526
1	809001	810000	39	0.000436239
1	810001	811000	43	0.00093768
1	811001	812000	14	0.000103989
1	812001	813000	36	0.000676664
1	813001	814000	29	0.00106062
1	814001	815000	19	0.00191237
1	815001	816000	25	0.00102144
1	816001	817000	13	5.9594e-05
1	817001	818000	15	0.000257552
1	818001	819000	12	3.88335e-05
1	819001	820000	30	0.000283956
1	820001	821000	26	6.05242e-05
1	821001	822000	35	0.000300236
1	822001	823000	27	0.000124123
1	823001	824000	33	0.000413166
1	824001	825000	28	0.000396745
1	825001	826000	21	0.00121051
1	826001	827000	13	8.9537e-05
1	827001	828000	30	0.000708795
1	828001	829000	22	0.000758494
1	829001	830000	19	0.000556053
1	830001	831000	49	0.000727807
1	831001	832000	14	0.00101025
1	832001	833000	30	0.00277445
1	833001	834000	37	0.00305551
1	834001	835000	46	0.00209845
1	835001	836000	43	0.000638677
1	836001	837000	26	0.00108333
1	837001	838000	39	0.000653166
1	838001	839000	39	0.00162529
1	839001	840000	30	0.000933252
1	840001	841000	18	0.000914811
1	841001	842000	22	0.00055584
1	842001	843000	42	0.000858717
1	843001	844000	28	0.000682705
1	844001	845000	23	0.00222795
1	845001	846000	29	0.00197918
1	846001	847000	45	0.00303866
1	847001	848000	27	0.00101176
1	848001	849000	42	0.00150571
1	849001	850000	44	0.000997522
1	850001	851000	39	0.00244058
1	851001	852000	44	0.00133453
1	852001	853000	45	0.00302056
1	853001	854000	49	0.00145697
1	854001	855000	39	0.00172391
1	855001	856000	60	0.0012038
1	856001	857000	57	0.0022805
1	857001	858000	43	0.000942289
1	858001	859000	40	0.00122301
1	859001	860000	19	0.00207747
1	860001	861000	29	0.00231687
1	861001	862000	38	0.00141698
1	862001	863000	48	0.00212935
1	863001	864000	99	0.00537141
1	864001	865000	58	0.00181518
1	865001	866000	51	0.000582784
1	866001	867000	47	0.00112892
1	867001	868000	47	0.000706437
1	868001	869000	47	0.00197188
1	869001	870000	26	0.000814795
1	870001	871000	42	0.0011975
1	871001	872000	70	0.000942644
1	872001	873000	46	0.00105892
1	873001	874000	44	0.00116291
1	874001	875000	60	0.000599974
1	875001	876000	32	0.000953185
1	876001	877000	48	0.000500877
1	877001	878000	32	0.000658686
1	878001	879000	61	0.000200296
1	879001	880000	85	0.000812191
1	880001	881000	60	0.000430503
1	881001	882000	48	0.000800404
1	882001	883000	43	0.000486196
1	883001	884000	54	0.000319975
1	884001	885000	31	0.000293939
1	885001	886000	67	0.00101912
1	886001	887000	53	0.000959295
1	887001	888000	51	0.000738979
1	888001	889000	55	0.00053699
1	889001	890000	47	0.00103038
1	890001	891000	51	0.000653837
1	891001	892000	62	0.00141975
1	892001	893000	62	0.000667706
1	893001	894000	55	0.000802967
1	894001	895000	55	0.000576129
1	895001	896000	25	0.000766529
1	896001	897000	36	0.00104062
1	897001	898000	55	0.000931151
1	898001	899000	63	0.000537787
1	899001	900000	61	0.00260008
1	900001	901000	52	0.00356332
1	901001	902000	50	0.0015657
1	902001	903000	38	0.00150046
1	903001	904000	39	0.00158385
1	904001	905000	37	0.0010438
1	905001	906000	61	0.00138329
1	906001	907000	48	0.000497995
1	907001	908000	73	0.00104461
1	908001	909000	49	0.00107795
1	909001	910000	76	0.00226706
1	910001	911000	48	0.00191856
1	911001	912000	35	0.000943707
1	912001	913000	4	0.000504593
1	913001	914000	29	0.000997712
1	914001	915000	58	0.00188717
1	915001	916000	37	0.000339019
1	916001	917000	39	0.00142665
1	917001	918000	36	0.00107985
1	918001	919000	47	0.0019707
1	919001	920000	41	0.00198385
1	920001	921000	37	0.00144416
1	921001	922000	35	0.00110378
1	922001	923000	26	0.000573836
1	923001	924000	29	0.000756243
1	924001	925000	33	0.0015991
1	925001	926000	49	0.000392525
1	926001	927000	39	0.000913411
1	927001	928000	36	0.000532147
1	928001	929000	52	0.00153988
1	929001	930000	31	0.00105811
1	930001	931000	43	0.00285469
1	931001	932000	38	0.00279658
1	932001	933000	43	0.000952486
1	933001	934000	44	0.000753067
1	934001	935000	37	0.00110337
1	935001	936000	40	0.0026053
1	936001	937000	38	0.00151761
1	937001	938000	33	0.00101544
1	938001	939000	39	0.000754049
1	939001	940000	27	0.000104351
1	940001	941000	39	0.00110757
1	941001	942000	42	0.00152523
1	942001	943000	37	0.000677645
1	943001	944000	40	0.00163739
1	944001	945000	47	0.000764403
1	945001	946000	33	0.00109767
1	946001	947000	34	0.000426171
1	947001	948000	33	0.000814966
1	948001	949000	35	0.000769582
1	949001	950000	48	0.00136695
1	950001	951000	30	0.00120278
1	951001	952000	37	0.00199036
1	952001	953000	61	0.00081124
1	953001	954000	42	0.00119428
1	954001	955000	30	0.00140948
1	955001	956000	12	0.000788968
1	956001	957000	38	0.00116002
1	957001	958000	36	0.00108064
1	958001	959000	36	0.00192613
1	959001	960000	35	0.00218195
1	960001	961000	30	0.000962944
1	961001	962000	33	0.00138405
1	962001	963000	43	0.00179357
1	963001	964000	37	0.00136326
1	964001	965000	23	0.000895763
1	965001	966000	13	0.00219541
1	966001	967000	29	0.0013043
1	967001	968000	18	0.000524218
1	968001	969000	28	0.000685503
1	969001	970000	27	0.000476019
1	970001	971000	38	0.000859514
1	971001	972000	38	0.000604577
1	972001	973000	38	0.0011066
1	973001	974000	35	0.000841858
1	974001	975000	38	0.00229854
1	975001	976000	23	0.000470169
1	976001	977000	25	0.000239717
1	977001	978000	40	0.00115016
1	978001	979000	60	0.00036168
1	979001	980000	57	0.000316522
1	980001	981000	57	0.000587901
1	981001	982000	46	0.000683415
1	982001	983000	68	0.00151711
1	983001	984000	47	0.000251292
1	984001	985000	65	0.00150978
1	985001	986000	60	0.00291725
1	986001	987000	60	0.000855886
1	987001	988000	54	0.0005796
1	988001	989000	58	0.000757126
1	989001	990000	46	0.000313179
1	990001	991000	47	0.00287119
1	991001	992000	43	0.000995299
1	992001	993000	42	0.00150983
1	993001	994000	33	0.0012875
1	994001	995000	29	0.000940916
1	995001	996000	27	0.000717219
1	996001	997000	31	0.000616365
1	997001	998000	20	9.60432e-05
1	998001	999000	40	0.00162918
1	999001	1000000	50	0.000395646
1	1000001	1001000	28	0.000220974
1	1001001	1002000	38	0.000664586
1	1002001	1003000	33	0.00167566
1	1003001	1004000	29	0.000952235
1	1004001	1005000	37	0.00229114
1	1005001	1006000	32	0.000424284
1	1006001	1007000	36	0.00117388
1	1007001	1008000	41	0.00113113
1	1008001	1009000	31	0.000207938
1	1009001	1010000	44	0.00133976
1	1010001	1011000	44	0.000965094
1	1011001	1012000	19	0.000378603
1	1012001	1013000	15	0.00232718
1	1013001	1014000	6	9.62273e-05
1	1014001	1015000	34	0.00109042
1	1015001	1016000	41	0.00235594
1	1016001	1017000	26	0.000434598
1	1017001	1018000	47	0.00198217
1	1018001	1019000	50	0.00170438
1	1019001	1020000	50	0.000974711
1	1020001	1021000	47	0.000926653
1	1021001	1022000	46	0.00157811
1	1022001	1023000	50	0.00069476
1	1023001	1024000	35	0.00090153
1	1024001	1025000	46	0.000172413
1	1025001	1026000	66	0.000483659
1	1026001	1027000	62	0.00113838
1	1027001	1028000	39	0.00131137
1	1028001	1029000	31	0.000421192
1	1029001	1030000	25	0.000476772
1	1030001	1031000	36	0.00109956
1	1031001	1032000	26	0.0011626
1	1032001	1033000	32	0.000968406
1	1033001	1034000	31	0.00264434
1	1034001	1035000	35	0.0031868
1	1035001	1036000	27	0.000348688
1	1036001	1037000	36	0.00155266
1	1037001	1038000	31	0.0014597
1	1038001	1039000	26	0.000542691
1	1039001	1040000	33	0.00130641
1	1040001	1041000	30	0.00254388
1	1041001	1042000	32	0.00089209
1	1042001	1043000	48	0.00207965
1	1043001	1044000	45	0.00201053
1	1044001	1045000	29	0.00240708
1	1045001	1046000	33	0.000626956
1	1046001	1047000	32	0.00138272
1	1047001	1048000	52	0.000852053
1	1048001	1049000	46	0.00168331
1	1049001	1050000	52	0.000807806
1	1050001	1051000	31	0.000907109
1	1051001	1052000	25	0.000657817
1	1052001	1053000	22	0.000752955
1	1053001	1054000	38	0.00178106
1	1054001	1055000	38	0.00253806
1	1055001	1056000	38	0.00120969
1	1056001	1057000	48	0.00210713
1	1057001	1058000	46	0.000816
1	1058001	1059000	41	0.00166003
1	1059001	1060000	45	0.000983377
1	1060001	1061000	39	0.00223235
1	1061001	1062000	39	0.00280669
1	1062001	1063000	42	0.00153936
1	1063001	1064000	45	0.000997536
1	1064001	1065000	37	0.00114822
1	1065001	1066000	46	0.00154762
1	1066001	1067000	49	0.00432909
1	1067001	1068000	44	0.000845123
1	1068001	1069000	47	0.000392416
1	1069001	1070000	60	0.0043283
1	1070001	1071000	42	0.000787036
1	1071001	1072000	39	0.000891892
1	1072001	1073000	28	0.00118864
1	1073001	1074000	27	0.000396712
1	1074001	1075000	34	0.00109849
1	1075001	1076000	5	0.000511213
1	1076001	1077000	20	0.000169483
1	1077001	1078000	40	0.000943718
1	1078001	1079000	41	0.0002641
1	1079001	1080000	43	0.0014704
1	1080001	1081000	38	0.00139432
1	1081001	1082000	41	0.000326559
1	1082001	1083000	43	0.000994854
1	1083001	1084000	37	0.000877712
1	1084001	1085000	37	0.000576616
1	1085001	1086000	40	0.000618369
1	1086001	1087000	51	0.00102684
1	1087001	1088000	47	0.000860605
1	1088001	1089000	72	0.00252601
1	1089001	1090000	31	0.000914745
1	1090001	1091000	29	0.000842102
1	1091001	1092000	43	0.00140893
1	1092001	1093000	37	0.00288781
1	1093001	1094000	30	0.000416722
1	1094001	1095000	43	0.00270456
1	1095001	1096000	35	0.0013373
1	1096001	1097000	36	0.00138026
1	1097001	1098000	53	0.0019504
1	1098001	1099000	55	0.0012122
1	1099001	1100000	50	0.000768837
1	1100001	1101000	47	0.000829024
1	1101001	1102000	31	0.000509656
1	1102001	1103000	36	0.000272679
1	1103001	1104000	41	0.00082995
1	1104001	1105000	36	0.00033323
1	1105001	1106000	62	0.000823863
1	1106001	1107000	60	0.00203466
1	1107001	1108000	42	0.000705595
1	1108001	1109000	42	0.00105892
1	1109001	1110000	63	0.00381676
1	1110001	1111000	45	0.00200545
1	1111001	1112000	40	0.000877842
1	1112001	1113000	41	0.00133852
1	1113001	1114000	26	0.000726512
1	1114001	1115000	41	0.000391324
1	1115001	1116000	65	0.00160184
1	1116001	1117000	48	0.00130033
1	1117001	1118000	45	0.000927938
1	1118001	1119000	55	0.00143792
1	1119001	1120000	55	0.000659187
1	1120001	1121000	52	0.00119363
1	1121001	1122000	42	0.00285341
1	1122001	1123000	43	0.00412101
1	1123001	1124000	21	0.00080408
1	1124001	1125000	39	0.00244425
1	1125001	1126000	36	0.00211724
1	1126001	1127000	43	0.00160524
1	1127001	1128000	45	0.00396504
1	1128001	1129000	29	0.00132318
1	1129001	1130000	26	0.00168741
1	1130001	1131000	31	0.0029486
1	1131001	1132000	40	0.00164641
1	1132001	1133000	28	0.00117476
1	1133001	1134000	47	0.00296493
1	1134001	1135000	35	0.00109196
1	1135001	1136000	34	0.001295
1	1136001	1137000	18	0.000542894
1	1137001	1138000	9	0.000700774
1	1138001	1139000	48	0.00102845
1	1139001	1140000	53	0.000465678
1	1140001	1141000	39	0.000946828
1	1141001	1142000	43	0.00059953
1	1142001	1143000	41	0.000402007
1	1143001	1144000	46	0.000989031
1	1144001	1145000	48	0.000985885
1	1145001	1146000	35	0.000698172
1	1146001	1147000	38	0.000518591
1	1147001	1148000	42	0.00111018
1	1148001	1149000	44	0.000331315
1	1149001	1150000	43	0.000238601
1	1150001	1151000	40	0.000823696
1	1151001	1152000	36	0.00100076
1	1152001	1153000	38	0.000699394
1	1153001	1154000	42	0.000373194
1	1154001	1155000	56	0.000748205
1	1155001	1156000	54	0.00154767
1	1156001	1157000	61	0.00147983
1	1157001	1158000	63	0.00317993
1	1158001	1159000	47	0.00172682
1	1159001	1160000	43	0.00223702
1	1160001	1161000	55	0.00151856
1	1161001	1162000	57	0.0026212
1	1162001	1163000	52	0.00149879
1	1163001	1164000	53	0.00202227
1	1164001	1165000	53	0.00163885
1	1165001	1166000	47	0.0017711
1	1166001	1167000	36	0.00112206
1	1167001	1168000	12	0.000299585
1	1168001	1169000	31	0.000245328
1	1169001	1170000	42	0.000434297
1	1170001	1171000	44	0.000654089
1	1171001	1172000	60	0.00217624
1	1172001	1173000	52	0.000347079
1	1173001	1174000	45	0.000540558
1	1174001	1175000	57	0.00100363
1	1175001	1176000	33	0.000640224
1	1176001	1177000	28	0.00078073
1	1177001	1178000	38	0.00127711
1	1178001	1179000	47	0.00101916
1	1179001	1180000	64	0.00093031
1	1180001	1181000	21	0.000510485
1	1181001	1182000	30	0.000596284
1	1182001	1183000	39	0.000294386
1	1183001	1184000	57	0.00306627
1	1184001	1185000	32	0.00185894
1	1185001	1186000	56	0.00112818
1	1186001	1187000	36	0.00123564
1	1187001	1188000	43	0.000713704
1	1188001	1189000	41	0.000358773
1	1189001	1190000	41	0.000302592
1	1190001	1191000	36	0.000609443
1	1191001	1192000	31	0.00019445
1	1192001	1193000	38	0.000440903
1	1193001	1194000	34	0.00110407
1	1194001	1195000	52	0.00107384
1	1195001	1196000	47	0.000676793
1	1196001	1197000	20	0.000150009
1	1197001	1198000	35	0.000354939
1	1198001	1199000	29	0.000595966
1	1199001	1200000	27	0.000188272
1	1200001	1201000	40	0.000264338
1	1201001	1202000	45	0.000414114
1	1202001	1203000	34	0.000182279
1	1203001	1204000	44	0.000821667
1	1204001	1205000	34	0.000123452
1	1205001	1206000	33	0.000394522
1	1206001	1207000	34	0.000392511
1	1207001	1208000	29	0.000229914
1	1208001	1209000	36	0.000167262
1	1209001	1210000	16	0.00104159
1	1210001	1211000	34	0.00312257
1	1211001	1212000	37	0.000992851
1	1212001	1213000	26	0.00106426
1	1213001	1214000	46	0.00155662
1	1214001	1215000	40	0.000568109
1	1215001	1216000	44	0.00219373
1	1216001	1217000	37	0.000753366
1	1217001	1218000	25	0.00107321
1	1218001	1219000	39	0.00116158
1	1219001	1220000	29	0.000546734
1	1220001	1221000	57	0.00191149
1	1221001	1222000	60	0.0014453
1	1222001	1223000	61	0.000358337
1	1223001	1224000	70	0.0013468
1	1224001	1225000	4	8.21305e-05
1	1225001	1226000	86	0.00446177
1	1226001	1227000	93	0.00221775
1	1227001	1228000	64	0.0010695
1	1228001	1229000	35	0.000168386
1	1229001	1230000	40	0.000695969
1	1230001	1231000	35	0.00138204
1	1231001	1232000	41	0.0007176
1	1232001	1233000	64	0.00342629
1	1233001	1234000	58	0.00283101
1	1234001	1235000	37	0.000271619
1	1235001	1236000	36	0.000702141
1	1236001	1237000	27	7.21035e-05
1	1237001	1238000	29	0.00114434
1	1238001	1239000	48	0.00050366
1	1239001	1240000	51	0.00141732
1	1240001	1241000	29	0.000559694
1	1241001	1242000	38	0.00247487
1	1242001	1243000	50	0.00225771
1	1243001	1244000	25	0.000527285
1	1244001	1245000	41	0.000180098
1	1245001	1246000	64	0.000725229
1	1246001	1247000	67	0.000335158
1	1247001	1248000	60	0.000720575
1	1248001	1249000	42	8.96746e-05
1	1249001	1250000	52	0.000482226
1	1250001	1251000	46	0.000146443
1	1251001	1252000	38	0.000402148
1	1252001	1253000	45	0.000715118
1	1253001	1254000	34	0.000136125
1	1254001	1255000	49	0.00182971
1	1255001	1256000	47	0.000483033
1	1256001	1257000	41	0.000468328
1	1257001	1258000	27	0.000332489
1	1258001	1259000	20	0.000529495
1	1259001	1260000	27	0.00110378
1	1260001	1261000	40	0.00087298
1	1261001	1262000	34	0.000739982
1	1262001	1263000	47	0.000868784
1	1263001	1264000	49	0.000904209
1	1264001	1265000	54	0.000626246
1	1265001	1266000	77	0.00159281
1	1266001	1267000	49	0.000455807
1	1267001	1268000	68	0.000237251
1	1268001	1269000	74	0.000736727
1	1269001	1270000	66	0.000676079
1	1270001	1271000	43	0.000654071
1	1271001	1272000	58	0.000517284
1	1272001	1273000	42	0.000417549
1	1273001	1274000	37	0.000845454
1	1274001	1275000	44	0.000545512
1	1275001	1276000	59	0.000506258
1	1276001	1277000	90	0.0018351
1	1277001	1278000	45	0.000448139
1	1278001	1279000	44	0.000584607
1	1279001	1280000	38	0.000492279
1	1280001	1281000	44	0.000897249
1	1281001	1282000	34	0.000712054
1	1282001	1283000	34	0.000199495
1	1283001	1284000	41	9.13298e-05
1	1284001	1285000	17	0.000419026
1	1285001	1286000	8	0.00012881
1	1286001	1287000	11	0.000901185
1	1287001	1288000	47	0.00119013
1	1288001	1289000	44	0.00120779
1	1289001	1290000	49	0.000359613
1	1290001	1291000	33	0.000309343
1	1291001	1292000	23	0.000375034
1	1292001	1293000	36	0.00112202
1	1293001	1294000	44	0.00070809
1	1294001	1295000	41	0.00107639
1	1295001	1296000	39	0.00126205
1	1296001	1297000	44	0.00043866
1	1297001	1298000	54	0.00269189
1	1298001	1299000	24	0.00259555
1	1299001	1300000	41	0.0043282
1	1300001	1301000	30	0.00272462
1	1301001	1302000	22	0.0011871
1	1302001	1303000	45	0.00600293
1	1303001	1304000	46	0.00447763
1	1304001	1305000	36	0.00299133
1	1305001	1306000	43	0.00607237
1	1306001	1307000	34	0.000276432
1	1307001	1308000	35	0.000314944
1	1308001	1309000	44	0.00211981
1	1309001	1310000	39	0.000714663
1	1310001	1311000	39	0.00115341
1	1311001	1312000	38	0.00322114
1	1312001	1313000	30	0.000821224
1	1313001	1314000	28	0.000971195
1	1314001	1315000	43	0.00248184
1	1315001	1316000	26	0.0010461
1	1316001	1317000	23	0.0022103
1	1317001	1318000	16	0.00123324
1	1318001	1319000	32	0.00180225
1	1319001	1320000	41	0.00106494
1	1320001	1321000	45	0.00148057
1	1321001	1322000	38	0.000153458
1	1322001	1323000	42	0.000112131
1	1323001	1324000	42	0.00178446
1	1324001	1325000	33	0.000513382
1	1325001	1326000	30	0.000611722
1	1326001	1327000	23	2.07531e-05
1	1327001	1328000	26	2.91155e-05
1	1328001	1329000	17	0.000172443
1	1329001	1330000	37	0.000838403
1	1330001	1331000	30	0.00103507
1	1331001	1332000	44	0.000309722
1	1332001	1333000	43	0.000368388
1	1333001	1334000	41	0.000758466
1	1334001	1335000	40	0.00017208
1	1335001	1336000	32	0.000886456
1	1336001	1337000	41	0.000726331
1	1337001	1338000	40	0.00109459
1	1338001	1339000	33	0.00108435
1	1339001	1340000	37	0.000546989
1	1340001	1341000	30	0.000474546
1	1341001	1342000	42	0.00022851
1	1342001	1343000	33	0.000804267
1	1343001	1344000	35	0.000560401
1	1344001	1345000	43	0.00126624
1	1345001	1346000	61	0.00183981
1	1346001	1347000	44	0.00165231
1	1347001	1348000	41	0.000941823
1	1348001	1349000	48	0.000333218
1	1349001	1350000	25	0.000443788
1	1350001	1351000	35	0.000868875
1	1351001	1352000	24	0.000948365
1	1352001	1353000	29	0.00163986
1	1353001	1354000	42	0.00159426
1	1354001	1355000	51	0.00104558
1	1355001	1356000	28	0.000702475
1	1356001	1357000	36	0.000487445
1	1357001	1358000	26	0.00127863
1	1358001	1359000	36	0.00193025
1	1359001	1360000	30	0.00144197
1	1360001	1361000	62	0.00163202
1	1361001	1362000	39	0.00220531
1	1362001	1363000	30	0.00124076
1	1363001	1364000	26	0.000341848
1	1364001	1365000	37	0.000849859
1	1365001	1366000	30	0.000830196
1	1366001	1367000	26	0.00211124
1	1367001	1368000	41	0.00185779
1	1368001	1369000	40	0.000856423
1	1369001	1370000	39	8.78555e-05
1	1370001	1371000	34	0.000523925
1	1371001	1372000	14	0.000454915
1	1372001	1373000	40	8.03281e-05
1	1373001	1374000	29	0.00167898
1	1374001	1375000	34	0.000816319
1	1375001	1376000	37	0.00135348
1	1376001	1377000	48	0.00104937
1	1377001	1378000	49	0.000340831
1	1378001	1379000	44	0.00154066
1	1379001	1380000	31	0.000391711
1	1380001	1381000	34	0.00166446
1	1381001	1382000	32	0.000120414
1	1382001	1383000	30	0.000114054
1	1383001	1384000	29	0.000206969
1	1384001	1385000	41	0.00135958
1	1385001	1386000	38	0.000987536
1	1386001	1387000	49	0.0012188
1	1387001	1388000	63	0.00398641
1	1388001	1389000	33	0.00181317
1	1389001	1390000	62	0.0043706
1	1390001	1391000	59	0.00331929
1	1391001	1392000	47	0.00258542
1	1392001	1393000	78	0.0029938
1	1393001	1394000	44	0.00112212
1	1394001	1395000	49	0.00253574
1	1395001	1396000	34	0.00389959
1	1396001	1397000	49	0.00165643
1	1397001	1398000	56	0.00342278
1	1398001	1399000	42	7.28719e-05
1	1399001	1400000	37	0.000424244
1	1400001	1401000	37	0.000304533
1	1401001	1402000	39	0.000146331
1	1402001	1403000	45	0.000438187
1	1403001	1404000	60	0.00246833
1	1404001	1405000	40	0.00262983
1	1405001	1406000	25	0.000577682
1	1406001	1407000	33	0.000975578
1	1407001	1408000	34	0.00122761
1	1408001	1409000	42	0.000869324
1	1409001	1410000	48	0.000700728
1	1410001	1411000	42	0.000101446
1	1411001	1412000	40	0.00163087
1	1412001	1413000	51	0.000329307
1	1413001	1414000	53	0.000328372
1	1414001	1415000	49	0.00138628
1	1415001	1416000	63	0.0020206
1	1416001	1417000	33	0.00115404
1	1417001	1418000	56	0.00202358
1	1418001	1419000	56	0.000233647
1	1419001	1420000	47	0.00110455
1	1420001	1421000	64	0.00101643
1	1421001	1422000	93	0.00275741
1	1422001	1423000	42	0.000184988
1	1423001	1424000	68	0.00106616
1	1424001	1425000	60	0.000932139
1	1425001	1426000	83	0.00406659
1	1426001	1427000	54	0.000404619
1	1427001	1428000	38	0.000747342
1	1428001	1429000	41	0.000894357
1	1429001	1430000	51	0.000973512
1	1430001	1431000	81	0.00364529
1	1431001	1432000	65	0.000783991
1	1432001	1433000	28	0.00167783
1	1433001	1434000	65	0.000566888
1	1434001	1435000	63	0.000598093
1	1435001	1436000	54	0.00084744
1	1436001	1437000	62	0.00252745
1	1437001	1438000	43	0.000954726
1	1438001	1439000	36	0.000268202
1	1439001	1440000	33	0.00044522
1	1440001	1441000	39	0.000366136
1	1441001	1442000	31	0.000201925
1	1442001	1443000	37	0.000296865
1	1443001	1444000	56	0.000329882
1	1444001	1445000	67	0.00114921
1	1445001	1446000	25	0.000332729
1	1446001	1447000	36	0.00051249
1	1447001	1448000	38	0.00156592
1	1448001	1449000	18	0.000181773
1	1449001	1450000	41	0.00108427
1	1450001	1451000	41	0.000627725
1	1451001	1452000	55	0.00163247
1	1452001	1453000	48	0.00112942
1	1453001	1454000	65	0.00200495
1	1454001	1455000	47	0.000613309
1	1455001	1456000	54	0.00135465
1	1456001	1457000	49	0.00110659
1	1457001	1458000	50	0.000169663
1	1458001	1459000	85	0.00297438
1	1459001	1460000	57	0.000728805
1	1460001	1461000	88	0.00205674
1	1461001	1462000	58	0.0011829
1	1462001	1463000	44	0.000632203
1	1463001	1464000	45	0.00128523
1	1464001	1465000	50	0.000135809
1	1465001	1466000	39	0.003623
1	1466001	1467000	56	0.00466589
1	1467001	1468000	33	0.000622561
1	1468001	1469000	65	0.00274719
1	1469001	1470000	84	0.00484941
1	1470001	1471000	47	0.00114955
1	1471001	1472000	46	0.000311999
1	1472001	1473000	37	0.00108381
1	1473001	1474000	50	0.00027658
1	1474001	1475000	36	0.00102019
1	1475001	1476000	20	0.00024329
1	1476001	1477000	38	0.000122376
1	1477001	1478000	40	0.000828873
1	1478001	1479000	41	0.00195305
1	1479001	1480000	51	0.00119974
1	1480001	1481000	35	0.000445717
1	1481001	1482000	26	0.00096428
1	1482001	1483000	46	0.00215766
1	1483001	1484000	34	0.000992706
1	1484001	1485000	35	0.000963663
1	1485001	1486000	22	0.001236
1	1486001	1487000	28	0.00150099
1	1487001	1488000	46	0.000500761
1	1488001	1489000	30	0.000362125
1	1489001	1490000	43	0.0028997
1	1490001	1491000	36	0.00225493
1	1491001	1492000	46	0.000616889
1	1492001	1493000	38	0.000327349
1	1493001	1494000	40	0.000839223
1	1494001	1495000	37	0.00011882
1	1495001	1496000	36	0.000539979
1	1496001	1497000	48	0.000639416
1	1497001	1498000	38	0.00120497
1	1498001	1499000	44	0.000302528
1	1499001	1500000	35	0.000521416
1	1500001	1501000	34	0.000483402
1	1501001	1502000	36	0.00111923
1	1502001	1503000	30	0.000116886
1	1503001	1504000	38	0.00202195
1	1504001	1505000	30	0.000611122
1	1505001	1506000	26	0.00132499
1	1506001	1507000	39	0.000218932
1	1507001	1508000	26	0.00114369
1	1508001	1509000	23	0.00132895
1	1509001	1510000	38	0.00132204
1	1510001	1511000	25	0.000638162
1	1511001	1512000	26	0.00151572
1	1512001	1513000	24	0.000102945
1	1513001	1514000	42	0.000603411
1	1514001	1515000	41	0.00112113
1	1515001	1516000	31	0.000846315
1	1516001	1517000	43	0.000692361
1	1517001	1518000	39	0.000498923
1	1518001	1519000	51	0.000278049
1	1519001	1520000	72	0.00121798
1	1520001	1521000	38	0.0012887
1	1521001	1522000	39	0.00145328
1	1522001	1523000	51	0.00347343
1	1523001	1524000	30	0.000480452
1	1524001	1525000	43	0.00171527
1	1525001	1526000	39	0.000401929
1	1526001	1527000	47	0.00195212
1	1527001	1528000	29	0.000746712
1	1528001	1529000	48	0.000606234
1	1529001	1530000	34	0.00301231
1	1530001	1531000	27	0.00162633
1	1531001	1532000	26	0.00107736
1	1532001	1533000	22	0.00121406
1	1533001	1534000	40	0.000563186
1	1534001	1535000	30	0.000572577
1	1535001	1536000	20	0.00101494
1	1536001	1537000	39	0.000185132
1	1537001	1538000	31	0.00120911
1	1538001	1539000	42	0.000399863
1	1539001	1540000	34	0.00135582
1	1540001	1541000	23	0.000398
1	1541001	1542000	10	0.00106751
1	1542001	1543000	24	0.00021125
1	1543001	1544000	29	0.00167274
1	1544001	1545000	32	0.000897659
1	1545001	1546000	35	0.00087856
1	1546001	1547000	23	0.000791684
1	1547001	1548000	28	0.000405494
1	1548001	1549000	30	0.00178651
1	1549001	1550000	37	0.00124919
1	1550001	1551000	29	0.000618798
1	1551001	1552000	21	0.00132504
1	1552001	1553000	40	0.000793964
1	1553001	1554000	27	0.00149821
1	1554001	1555000	37	0.000838273
1	1555001	1556000	36	0.00122525
1	1556001	1557000	30	0.000501104
1	1557001	1558000	43	0.000877776
1	1558001	1559000	44	0.000570445
1	1559001	1560000	36	0.00112409
1	1560001	1561000	49	0.000810456
1	1561001	1562000	45	0.000839728
1	1562001	1563000	63	0.00141412
1	1563001	1564000	56	0.000487619
1	1564001	1565000	37	0.000668306
1	1565001	1566000	32	0.000187324
1	1566001	1567000	35	0.000672793
1	1567001	1568000	35	0.000899659
1	1568001	1569000	1	3.99361e-07
1	1569001	1570000	3	1.59728e-06
1	1570001	1571000	18	0.00036998
1	1571001	1572000	18	0.000463449
1	1572001	1573000	64	0.000729468
1	1573001	1574000	40	0.000116413
1	1574001	1575000	40	0.00113485
1	1575001	1576000	39	0.000573228
1	1576001	1577000	30	0.000763676
1	1577001	1578000	9	1.0765e-05
1	1578001	1579000	6	0.00021045
1	1579001	1580000	12	3.72558e-05
1	1580001	1581000	33	0.000799083
1	1581001	1582000	45	0.000855768
1	1582001	1583000	35	0.000623512
1	1583001	1584000	32	0.000207873
1	1584001	1585000	34	0.00313236
1	1585001	1586000	41	0.00289407
1	1586001	1587000	53	0.000892229
1	1587001	1588000	25	0.000212951
1	1588001	1589000	22	0.000992112
1	1589001	1590000	9	5.96332e-05
1	1590001	1591000	42	0.00242826
1	1591001	1592000	16	0.000727134
1	1592001	1593000	39	0.0017818
1	1593001	1594000	17	0.000258796
1	1594001	1595000	35	0.000868538
1	1595001	1596000	34	0.000833342
1	1596001	1597000	38	0.00146414
1	1597001	1598000	50	0.000367981
1	1598001	1599000	48	0.00197532
1	1599001	1600000	35	0.00150464
1	1600001	1601000	27	0.000729555
1	1601001	1602000	41	0.000516209
1	1602001	1603000	53	0.00115212
1	1603001	1604000	42	0.00195527
1	1604001	1605000	44	0.000543887
1	1605001	1606000	40	0.000529453
1	1606001	1607000	40	0.00137551
1	1607001	1608000	24	0.000167016
1	1608001	1609000	17	0.000477221
1	1609001	1610000	61	0.00131875
1	1610001	1611000	60	0.001292
1	1611001	1612000	49	0.002153
1	1612001	1613000	31	0.00149443
1	1613001	1614000	40	0.000146449
1	1614001	1615000	40	0.000333566
1	1615001	1616000	35	0.00170195
1	1616001	1617000	40	0.00124704
1	1617001	1618000	37	0.00120106
1	1618001	1619000	43	0.00276491
1	1619001	1620000	42	0.00184896
1	1620001	1621000	47	0.00306618
1	1621001	1622000	25	6.12414e-05
1	1622001	1623000	5	0.000497872
1	1623001	1624000	19	0.000275001
1	1624001	1625000	13	0.000496004
1	1625001	1626000	24	0.000530034
1	1626001	1627000	28	0.000215743
1	1627001	1628000	21	0.00117345
1	1628001	1629000	39	0.0015371
1	1629001	1630000	20	0.000304537
1	1630001	1631000	8	1.55406e-05
1	1631001	1632000	8	6.78659e-06
1	1632001	1633000	3	4.38723e-06
1	1633001	1634000	11	0.000917499
1	1634001	1635000	6	0.000111403
1	1635001	1636000	79	0.00391266
1	1636001	1637000	43	0.00218678
1	1637001	1638000	29	0.00336279
1	1638001	1639000	48	0.00319963
1	1639001	1640000	55	0.00559709
1	1640001	1641000	11	0.00160414
1	1641001	1642000	2	1.23153e-05
1	1642001	1643000	10	3.38232e-05
1	1643001	1644000	7	0.000476029
1	1644001	1645000	26	0.00194092
1	1645001	1646000	31	0.00469376
1	1646001	1647000	31	0.00478445
1	1647001	1648000	48	0.00297681
1	1648001	1649000	36	0.0024017
1	1649001	1650000	37	0.00286651
1	1650001	1651000	50	0.00380184
1	1651001	1652000	34	0.00427757
1	1652001	1653000	54	0.000787089
1	1653001	1654000	30	0.00269515
1	1654001	1655000	11	0.000921669
1	1655001	1656000	34	0.00112014
1	1656001	1657000	24	0.000171784
1	1657001	1658000	62	0.001927
1	1658001	1659000	49	0.000949154
1	1659001	1660000	11	0.000162089
1	1660001	1661000	40	0.00245458
1	1661001	1662000	45	0.0012989
1	1662001	1663000	29	0.00152261
1	1663001	1664000	40	0.00256768
1	1664001	1665000	41	0.00103991
1	1665001	1666000	39	0.00271441
1	1666001	1667000	36	0.00210107
1	1667001	1668000	51	0.00231116
1	1668001	1669000	41	0.00098202
1	1669001	1670000	36	0.00261265
1	1670001	1671000	32	0.00117606
1	1671001	1672000	38	0.00277943
1	1672001	1673000	40	0.00162675
1	1673001	1674000	46	0.00145504
1	1674001	1675000	42	0.00140839
1	1675001	1676000	19	0.000761912
1	1676001	1677000	2	0.000491314
1	1677001	1678000	13	0.000149696
1	1678001	1679000	7	0.000472191
1	1679001	1680000	16	0.000137626
1	1680001	1681000	48	0.00137236
1	1681001	1682000	40	0.0023964
1	1682001	1683000	10	8.77685e-06
1	1683001	1684000	17	0.00142139
1	1684001	1685000	38	0.00200455
1	1685001	1686000	46	0.00054931
1	1686001	1687000	48	0.00155725
1	1687001	1688000	44	0.00154137
1	1688001	1689000	46	0.00144783
1	1689001	1690000	32	0.000890689
1	1690001	1691000	42	0.000677108
1	1691001	1692000	46	0.000642341
1	1692001	1693000	46	0.000709746
1	1693001	1694000	36	0.000613307
1	1694001	1695000	26	0.000454564
1	1695001	1696000	38	0.00131221
1	1696001	1697000	39	0.00109024
1	1697001	1698000	20	0.000105305
1	1698001	1699000	27	0.00135274
1	1699001	1700000	22	0.000382632
1	1700001	1701000	37	0.000155139
1	1701001	1702000	30	3.86844e-05
1	1702001	1703000	28	0.0012814
1	1703001	1704000	25	0.00148473
1	1704001	1705000	23	0.0012749
1	1705001	1706000	27	0.0020763
1	1706001	1707000	33	0.00140769
1	1707001	1708000	21	0.000636955
1	1708001	1709000	18	0.000483745
1	1709001	1710000	17	0.00017374
1	1710001	1711000	24	0.00057874
1	1711001	1712000	30	0.000165252
1	1712001	1713000	32	0.000495008
1	1713001	1714000	34	0.000823411
1	1714001	1715000	29	0.000359101
1	1715001	1716000	30	0.000385587
1	1716001	1717000	33	0.000103478
1	1717001	1718000	27	7.80075e-05
1	1718001	1719000	23	9.23224e-05
1	1719001	1720000	23	6.46765e-05
1	1720001	1721000	37	0.000109374
1	1721001	1722000	25	0.000566594
1	1722001	1723000	35	0.000803657
1	1723001	1724000	25	0.000516135
1	1724001	1725000	27	0.000543062
1	1725001	1726000	37	0.000788186
1	1726001	1727000	31	9.39532e-05
1	1727001	1728000	30	0.000110726
1	1728001	1729000	40	0.000631686
1	1729001	1730000	27	9.55835e-05
1	1730001	1731000	40	0.000386543
1	1731001	1732000	24	7.97603e-05
1	1732001	1733000	31	0.000412356
1	1733001	1734000	26	0.000568674
1	1734001	1735000	26	0.000465334
1	1735001	1736000	32	8.13806e-05
1	1736001	1737000	32	0.000696683
1	1737001	1738000	32	0.000263805
1	1738001	1739000	29	0.000220228
1	1739001	1740000	37	0.00013186
1	1740001	1741000	28	0.000607991
1	1741001	1742000	39	0.000787133
1	1742001	1743000	28	0.000482169
1	1743001	1744000	32	0.0004864
1	1744001	1745000	22	0.000206665
1	1745001	1746000	25	0.000354844
1	1746001	1747000	32	0.000871252
1	1747001	1748000	36	0.000139201
1	1748001	1749000	23	0.000566994
1	1749001	1750000	26	8.49614e-05
1	1750001	1751000	34	0.000196246
1	1751001	1752000	31	0.0010598
1	1752001	1753000	25	0.000440175
1	1753001	1754000	35	0.000405277
1	1754001	1755000	23	0.000186257
1	1755001	1756000	21	8.91153e-05
1	1756001	1757000	20	5.08269e-05
1	1757001	1758000	34	0.000442006
1	1758001	1759000	32	0.000103441
1	1759001	1760000	27	0.00120364
1	1760001	1761000	33	0.000482807
1	1761001	1762000	37	0.00046083
1	1762001	1763000	40	0.00149523
1	1763001	1764000	25	9.08232e-05
1	1764001	1765000	25	4.3685e-05
1	1765001	1766000	19	0.000411641
1	1766001	1767000	33	0.000760801
1	1767001	1768000	33	0.000558596
1	1768001	1769000	25	0.000989688
1	1769001	1770000	31	0.000104186
1	1770001	1771000	30	0.00119079
1	1771001	1772000	39	0.000137009
1	1772001	1773000	36	0.00045269
1	1773001	1774000	50	0.00229439
1	1774001	1775000	31	0.000519355
1	1775001	1776000	32	0.000219675
1	1776001	1777000	33	0.000781216
1	1777001	1778000	30	5.11848e-05
1	1778001	1779000	23	0.000781515
1	1779001	1780000	28	0.000455737
1	1780001	1781000	27	0.000458631
1	1781001	1782000	29	0.00046835
1	1782001	1783000	37	0.000438108
1	1783001	1784000	32	0.000805868
1	1784001	1785000	24	2.23518e-05
1	1785001	1786000	27	3.97592e-05
1	1786001	1787000	36	0.000448213
1	1787001	1788000	30	0.000426603
1	1788001	1789000	24	0.000297966
1	1789001	1790000	22	4.48668e-05
1	1790001	1791000	29	8.40574e-05
1	1791001	1792000	23	8.60046e-05
1	1792001	1793000	27	0.000611691
1	1793001	1794000	37	0.00168515
1	1794001	1795000	22	3.29822e-05
1	1795001	1796000	31	0.000764453
1	1796001	1797000	32	0.000922739
1	1797001	1798000	31	0.00082131
1	1798001	1799000	29	5.24601e-05
1	1799001	1800000	43	0.000408512
1	1800001	1801000	24	0.000112748
1	1801001	1802000	24	0.000307769
1	1802001	1803000	40	0.000689898
1	1803001	1804000	23	8.40105e-05
1	1804001	1805000	27	0.000455849
1	1805001	1806000	34	0.000484175
1	1806001	1807000	33	0.000956007
1	1807001	1808000	26	0.000200854
1	1808001	1809000	22	0.000570987
1	1809001	1810000	24	0.000377887
1	1810001	1811000	29	0.000449835
1	1811001	1812000	26	0.000883712
1	1812001	1813000	32	0.00242939
1	1813001	1814000	34	0.000636532
1	1814001	1815000	26	0.000326152
1	1815001	1816000	20	0.000356949
1	1816001	1817000	35	0.000156909
1	1817001	1818000	31	0.000425823
1	1818001	1819000	38	0.000951283
1	1819001	1820000	29	0.000432526
1	1820001	1821000	26	0.000366917
1	1821001	1822000	22	0.000457146
1	1822001	1823000	12	0.000850637
1	1823001	1824000	20	0.00070743
1	1824001	1825000	31	0.000103434
1	1825001	1826000	23	1.19794e-05
1	1826001	1827000	33	4.38838e-05
1	1827001	1828000	24	0.000162407
1	1828001	1829000	32	0.000572964
1	1829001	1830000	33	0.000810661
1	1830001	1831000	27	0.000622849
1	1831001	1832000	36	0.000575407
1	1832001	1833000	40	0.0015406
1	1833001	1834000	33	0.00141124
1	1834001	1835000	41	0.000792839
1	1835001	1836000	24	0.000899799
1	1836001	1837000	30	0.000373866
1	1837001	1838000	32	0.000897869
1	1838001	1839000	24	0.000896556
1	1839001	1840000	28	0.000227217
1	1840001	1841000	27	0.00146316
1	1841001	1842000	24	0.000895657
1	1842001	1843000	33	8.27113e-05
1	1843001	1844000	22	0.000466276
1	1844001	1845000	32	0.00136663
1	1845001	1846000	49	0.00103256
1	1846001	1847000	34	0.0020707
1	1847001	1848000	47	0.00175748
1	1848001	1849000	49	0.00119611
1	1849001	1850000	39	0.00124966
1	1850001	1851000	34	0.00134236
1	1851001	1852000	32	0.00137967
1	1852001	1853000	29	0.00144963
1	1853001	1854000	32	0.00263202
1	1854001	1855000	45	0.00155834
1	1855001	1856000	35	0.00156785
1	1856001	1857000	58	0.00355396
1	1857001	1858000	35	0.000484405
1	1858001	1859000	32	0.00129964
1	1859001	1860000	32	0.00177399
1	1860001	1861000	50	0.00158405
1	1861001	1862000	51	0.00227321
1	1862001	1863000	29	0.0004214
1	1863001	1864000	30	0.00113519
1	1864001	1865000	40	0.00065034
1	1865001	1866000	37	0.00144314
1	1866001	1867000	65	0.00506391
1	1867001	1868000	20	0.00195726
1	1868001	1869000	35	0.00113238
1	1869001	1870000	42	0.00183825
1	1870001	1871000	54	0.000780894
1	1871001	1872000	31	0.0011337
1	1872001	1873000	43	0.000648715
1	1873001	1874000	38	0.00281268
1	1874001	1875000	53	0.00165741
1	1875001	1876000	48	0.00381677
1	1876001	1877000	32	0.00108213
1	1877001	1878000	38	0.00159466
1	1878001	1879000	42	0.00130423
1	1879001	1880000	58	0.00303417
1	1880001	1881000	31	0.000376873
1	1881001	1882000	35	0.00154692
1	1882001	1883000	35	0.00236663
1	1883001	1884000	31	0.00208664
1	1884001	1885000	33	0.000485766
1	1885001	1886000	29	0.000893286
1	1886001	1887000	54	0.00280406
1	1887001	1888000	36	0.000854414
1	1888001	1889000	49	0.00174629
1	1889001	1890000	52	0.00159472
1	1890001	1891000	37	0.000181421
1	1891001	1892000	54	0.00126772
1	1892001	1893000	53	0.00113665
1	1893001	1894000	41	0.000389615
1	1894001	1895000	35	0.00178512
1	1895001	1896000	35	0.00111707
1	1896001	1897000	49	0.00190482
1	1897001	1898000	50	0.00144423
1	1898001	1899000	39	0.00399447
1	1899001	1900000	37	0.00166876
1	1900001	1901000	47	0.0044256
1	1901001	1902000	38	0.000730536
1	1902001	1903000	99	0.00333262
1	1903001	1904000	41	0.00147496
1	1904001	1905000	34	0.000434034
1	1905001	1906000	48	0.00084827
1	1906001	1907000	54	0.000201041
1	1907001	1908000	43	0.00117538
1	1908001	1909000	49	0.0042748
1	1909001	1910000	44	0.00401211
1	1910001	1911000	45	0.0031384
1	1911001	1912000	61	0.0049432
1	1912001	1913000	55	0.00272237
1	1913001	1914000	31	0.00203405
1	1914001	1915000	39	0.00182081
1	1915001	1916000	40	0.000299206
1	1916001	1917000	40	0.00350479
1	1917001	1918000	45	0.00302781
1	1918001	1919000	46	0.00262317
1	1919001	1920000	40	0.000628225
1	1920001	1921000	42	0.00121793
1	1921001	1922000	33	0.000789135
1	1922001	1923000	41	0.00162693
1	1923001	1924000	84	0.00543636
1	1924001	1925000	51	0.00302346
1	1925001	1926000	66	0.0036874
1	1926001	1927000	49	0.00159848
1	1927001	1928000	25	0.000718512
1	1928001	1929000	36	0.00114311
1	1929001	1930000	39	0.00233484
1	1930001	1931000	46	0.00379285
1	1931001	1932000	49	0.0020913
1	1932001	1933000	36	0.000786822
1	1933001	1934000	31	0.00137965
1	1934001	1935000	21	0.000959827
1	1935001	1936000	30	0.00169495
1	1936001	1937000	43	0.000739938
1	1937001	1938000	37	0.00128716
1	1938001	1939000	26	0.00046504
1	1939001	1940000	23	0.000528661
1	1940001	1941000	40	0.000944786
1	1941001	1942000	47	0.00362864
1	1942001	1943000	38	0.00091271
1	1943001	1944000	36	0.000593654
1	1944001	1945000	36	0.000573668
1	1945001	1946000	26	0.00017971
1	1946001	1947000	32	0.000815095
1	1947001	1948000	22	0.00037427
1	1948001	1949000	35	0.00121762
1	1949001	1950000	31	0.00051649
1	1950001	1951000	19	0.000802675
1	1951001	1952000	22	0.000336529
1	1952001	1953000	30	0.000977893
1	1953001	1954000	47	0.00156711
1	1954001	1955000	35	0.000467448
1	1955001	1956000	39	0.00109546
1	1956001	1957000	39	0.000418578
1	1957001	1958000	53	0.00101325
1	1958001	1959000	44	0.00025875
1	1959001	1960000	63	0.00118645
1	1960001	1961000	33	0.000924022
1	1961001	1962000	44	0.000506787
1	1962001	1963000	38	0.000774028
1	1963001	1964000	46	0.00368952
1	1964001	1965000	29	0.00114858
1	1965001	1966000	34	0.000444049
1	1966001	1967000	44	0.00074673
1	1967001	1968000	34	0.000938486
1	1968001	1969000	32	0.000771914
1	1969001	1970000	41	0.000200075
1	1970001	1971000	45	0.000286529
1	1971001	1972000	47	0.00101282
1	1972001	1973000	40	0.000467445
1	1973001	1974000	30	0.000229658
1	1974001	1975000	45	0.000631163
1	1975001	1976000	24	0.000225094
1	1976001	1977000	32	0.000617495
1	1977001	1978000	46	0.000312069
1	1978001	1979000	31	0.000773119
1	1979001	1980000	41	0.0018383
1	1980001	1981000	33	0.000598206
1	1981001	1982000	32	0.000811354
1	1982001	1983000	25	0.000685128
1	1983001	1984000	45	0.00249678
1	1984001	1985000	57	0.00168942
1	1985001	1986000	31	0.00171747
1	1986001	1987000	58	0.00232075
1	1987001	1988000	54	0.00159247
1	1988001	1989000	43	0.00177668
1	1989001	1990000	49	0.00072081
1	1990001	1991000	44	0.000367897
1	1991001	1992000	56	0.00392327
1	1992001	1993000	47	0.00141948
1	1993001	1994000	39	0.000957387
1	1994001	1995000	40	0.00133395
1	1995001	1996000	41	0.000943178
1	1996001	1997000	45	0.00231504
1	1997001	1998000	38	0.00148715
1	1998001	1999000	51	0.00187712
1	1999001	2000000	35	0.00185831
1	2000001	2001000	46	0.000836739
1	2001001	2002000	40	0.00188061
1	2002001	2003000	44	0.000766262
1	2003001	2004000	31	0.000198824
1	2004001	2005000	48	0.00139243
1	2005001	2006000	41	0.000501609
1	2006001	2007000	45	0.00192002
1	2007001	2008000	38	0.00106848
1	2008001	2009000	54	0.0027466
1	2009001	2010000	35	0.000553673
1	2010001	2011000	54	0.0029701
1	2011001	2012000	58	0.00211242
1	2012001	2013000	41	0.000850523
1	2013001	2014000	33	0.000760183
1	2014001	2015000	49	0.000724686
1	2015001	2016000	42	0.00112558
1	2016001	2017000	46	0.0029627
1	2017001	2018000	31	0.00164678
1	2018001	2019000	38	0.00156278
1	2019001	2020000	39	0.001429
1	2020001	2021000	42	0.00304228
1	2021001	2022000	43	0.00267545
1	2022001	2023000	51	0.00270163
1	2023001	2024000	47	0.00189177
1	2024001	2025000	45	0.00147805
1	2025001	2026000	51	0.00156275
1	2026001	2027000	34	0.00122734
1	2027001	2028000	55	0.00145487
1	2028001	2029000	43	0.00128798
1	2029001	2030000	47	0.000713581
1	2030001	2031000	44	0.000637777
1	2031001	2032000	38	0.00082781
1	2032001	2033000	35	0.000296679
1	2033001	2034000	74	0.00278594
1	2034001	2035000	58	0.00108056
1	2035001	2036000	36	0.00210137
1	2036001	2037000	43	0.00090977
1	2037001	2038000	42	0.00316018
1	2038001	2039000	49	0.00515971
1	2039001	2040000	43	0.00147375
1	2040001	2041000	57	0.00307705
1	2041001	2042000	49	0.00142805
1	2042001	2043000	43	0.00119625
1	2043001	2044000	55	0.00142179
1	2044001	2045000	38	0.00194982
1	2045001	2046000	33	0.00320256
1	2046001	2047000	53	0.00124944
1	2047001	2048000	32	0.000749009
1	2048001	2049000	53	0.000678772
1	2049001	2050000	26	0.0009183
1	2050001	2051000	27	0.000673121
1	2051001	2052000	31	0.000668389
1	2052001	2053000	45	0.0024678
1	2053001	2054000	15	0.00216025
1	2054001	2055000	9	0.00098129
1	2055001	2056000	25	0.0021935
1	2056001	2057000	58	0.000662518
1	2057001	2058000	46	0.000385661
1	2058001	2059000	39	0.000709041
1	2059001	2060000	38	0.000536746
1	2060001	2061000	41	0.00174735
1	2061001	2062000	31	0.000698596
1	2062001	2063000	22	0.000135417
1	2063001	2064000	53	0.00160196
1	2064001	2065000	30	0.000209878
1	2065001	2066000	33	0.00163788
1	2066001	2067000	38	8.46349e-05
1	2067001	2068000	22	5.47499e-05
1	2068001	2069000	38	0.00114993
1	2069001	2070000	40	0.000731081
1	2070001	2071000	45	0.000785152
1	2071001	2072000	29	0.0015009
1	2072001	2073000	31	0.000438471
1	2073001	2074000	37	0.000799617
1	2074001	2075000	42	0.000412985
1	2075001	2076000	52	0.00178974
1	2076001	2077000	47	0.000684366
1	2077001	2078000	24	0.00176016
1	2078001	2079000	45	0.00207562
1	2079001	2080000	49	0.000704434
1	2080001	2081000	30	0.000372632
1	2081001	2082000	33	0.00108084
1	2082001	2083000	46	0.00253923
1	2083001	2084000	31	0.00113097
1	2084001	2085000	31	0.00061091
1	2085001	2086000	38	0.000600924
1	2086001	2087000	38	0.00142693
1	2087001	2088000	45	0.000358384
1	2088001	2089000	28	0.00138087
1	2089001	2090000	36	0.000472861
1	2090001	2091000	32	0.000892055
1	2091001	2092000	32	0.000423969
1	2092001	2093000	46	0.000295939
1	2093001	2094000	37	0.000877814
1	2094001	2095000	35	8.27651e-05
1	2095001	2096000	42	0.00155763
1	2096001	2097000	47	0.000748158
1	2097001	2098000	47	9.07938e-05
1	2098001	2099000	32	0.000580365
1	2099001	2100000	25	0.000565884
1	2100001	2101000	45	0.000217904
1	2101001	2102000	25	0.000638483
1	2102001	2103000	32	0.000116736
1	2103001	2104000	40	8.8037e-05
1	2104001	2105000	55	0.000915712
1	2105001	2106000	37	0.000295814
1	2106001	2107000	30	0.000301135
1	2107001	2108000	51	0.000643601
1	2108001	2109000	31	6.48968e-05
1	2109001	2110000	53	0.000335608
1	2110001	2111000	36	0.000755295
1	2111001	2112000	54	0.0012755
1	2112001	2113000	40	0.00188877
1	2113001	2114000	42	0.00083713
1	2114001	2115000	43	0.000178538
1	2115001	2116000	39	0.000123224
1	2116001	2117000	40	7.65129e-05
1	2117001	2118000	41	0.000736214
1	2118001	2119000	38	0.00139915
1	2119001	2120000	38	0.000356951
1	2120001	2121000	34	0.000411243
1	2121001	2122000	25	0.000521808
1	2122001	2123000	44	0.000257146
1	2123001	2124000	29	6.84956e-05
1	2124001	2125000	24	0.000133387
1	2125001	2126000	28	0.000853284
1	2126001	2127000	15	2.94934e-05
1	2127001	2128000	18	0.000566345
1	2128001	2129000	34	0.000916602
1	2129001	2130000	33	0.000183671
1	2130001	2131000	40	0.000131945
1	2131001	2132000	26	8.51679e-05
1	2132001	2133000	45	5.34581e-05
1	2133001	2134000	43	0.000804066
1	2134001	2135000	31	0.000205664
1	2135001	2136000	27	4.49466e-05
1	2136001	2137000	23	0.000399722
1	2137001	2138000	26	0.000889405
1	2138001	2139000	27	0.0011296
1	2139001	2140000	43	0.000707455
1	2140001	2141000	33	0.000203173
1	2141001	2142000	46	0.00184263
1	2142001	2143000	30	0.000940131
1	2143001	2144000	37	0.000486416
1	2144001	2145000	41	0.000928889
1	2145001	2146000	36	0.000661674
1	2146001	2147000	41	0.000836806
1	2147001	2148000	43	0.00160254
1	2148001	2149000	26	0.000109994
1	2149001	2150000	29	0.00102336
1	2150001	2151000	26	7.2004e-05
1	2151001	2152000	25	0.000890287
1	2152001	2153000	33	3.58648e-05
1	2153001	2154000	31	0.00231979
1	2154001	2155000	33	8.57565e-05
1	2155001	2156000	32	0.000392933
1	2156001	2157000	36	0.000817107
1	2157001	2158000	39	0.000573713
1	2158001	2159000	26	9.24483e-05
1	2159001	2160000	8	3.74658e-05
1	2160001	2161000	25	0.000786136
1	2161001	2162000	36	0.000434782
1	2162001	2163000	44	0.000676442
1	2163001	2164000	46	0.00087456
1	2164001	2165000	45	0.00182816
1	2165001	2166000	42	0.000692767
1	2166001	2167000	32	0.000739838
1	2167001	2168000	32	0.000643821
1	2168001	2169000	39	0.000595171
1	2169001	2170000	38	0.00135611
1	2170001	2171000	39	0.00140302
1	2171001	2172000	39	0.0010239
1	2172001	2173000	33	0.0014399
1	2173001	2174000	47	0.000997003
1	2174001	2175000	32	9.01361e-05
1	2175001	2176000	29	0.000499818
1	2176001	2177000	33	0.00129109
1	2177001	2178000	36	0.000813827
1	2178001	2179000	37	0.000535616
1	2179001	2180000	34	8.77695e-05
1	2180001	2181000	42	0.000893341
1	2181001	2182000	31	0.000394274
1	2182001	2183000	38	0.00105584
1	2183001	2184000	36	0.000590584
1	2184001	2185000	32	0.00177681
1	2185001	2186000	54	0.00101611
1	2186001	2187000	35	0.000690375
1	2187001	2188000	35	0.00058689
1	2188001	2189000	36	0.000249355
1	2189001	2190000	29	0.00126912
1	2190001	2191000	29	4.61759e-05
1	2191001	2192000	38	0.000147726
1	2192001	2193000	24	0.00132976
1	2193001	2194000	38	0.000618853
1	2194001	2195000	30	0.000558422
1	2195001	2196000	33	0.000513545
1	2196001	2197000	39	0.000159397
1	2197001	2198000	25	0.000245253
1	2198001	2199000	26	4.02104e-05
1	2199001	2200000	43	0.000190603
1	2200001	2201000	42	0.00170014
1	2201001	2202000	34	0.000487578
1	2202001	2203000	41	0.00179582
1	2203001	2204000	39	0.000533671
1	2204001	2205000	42	0.00049893
1	2205001	2206000	52	0.00147334
1	2206001	2207000	39	0.000727398
1	2207001	2208000	43	0.000611715
1	2208001	2209000	38	0.000463686
1	2209001	2210000	37	0.000177203
1	2210001	2211000	38	0.000211691
1	2211001	2212000	34	0.00138041
1	2212001	2213000	14	0.00159075
1	2213001	2214000	16	0.00273758
1	2214001	2215000	58	0.00197722
1	2215001	2216000	54	0.00199676
1	2216001	2217000	60	0.00122465
1	2217001	2218000	31	0.000452706
1	2218001	2219000	47	0.00229661
1	2219001	2220000	47	0.000862046
1	2220001	2221000	46	0.00181655
1	2221001	2222000	23	0.00270708
1	2222001	2223000	39	0.00222941
1	2223001	2224000	34	0.00121517
1	2224001	2225000	40	0.00170544
1	2225001	2226000	41	0.00151615
1	2226001	2227000	37	0.000297928
1	2227001	2228000	38	0.00184866
1	2228001	2229000	31	9.59186e-05
1	2229001	2230000	38	0.00181248
1	2230001	2231000	31	0.000567743
1	2231001	2232000	39	0.00122289
1	2232001	2233000	46	0.000580117
1	2233001	2234000	45	0.000487281
1	2234001	2235000	40	0.00106545
1	2235001	2236000	48	0.00139519
1	2236001	2237000	50	0.000959882
1	2237001	2238000	41	0.000533599
1	2238001	2239000	32	0.000263093
1	2239001	2240000	33	6.13201e-05
1	2240001	2241000	53	0.000638775
1	2241001	2242000	44	0.000179344
1	2242001	2243000	41	0.00021386
1	2243001	2244000	38	0.000896388
1	2244001	2245000	40	0.000591166
1	2245001	2246000	35	0.00210605
1	2246001	2247000	22	0.0011215
1	2247001	2248000	32	0.00162037
1	2248001	2249000	35	0.000866649
1	2249001	2250000	30	0.000580156
1	2250001	2251000	36	0.000189742
1	2251001	2252000	31	0.00277324
1	2252001	2253000	47	0.00142802
1	2253001	2254000	34	0.000220752
1	2254001	2255000	66	0.00144769
1	2255001	2256000	58	0.000593982
1	2256001	2257000	59	0.00211855
1	2257001	2258000	34	0.00261358
1	2258001	2259000	35	0.000864646
1	2259001	2260000	33	0.000129825
1	2260001	2261000	34	0.00127499
1	2261001	2262000	38	0.00111679
1	2262001	2263000	43	0.000229921
1	2263001	2264000	47	0.00233407
1	2264001	2265000	34	0.000382667
1	2265001	2266000	40	0.00252869
1	2266001	2267000	63	0.00221539
1	2267001	2268000	62	0.000597333
1	2268001	2269000	71	0.00330947
1	2269001	2270000	34	0.00108376
1	2270001	2271000	38	0.00125454
1	2271001	2272000	42	0.001066
1	2272001	2273000	50	0.00236586
1	2273001	2274000	58	0.00167152
1	2274001	2275000	30	0.00185436
1	2275001	2276000	38	0.00152991
1	2276001	2277000	57	0.00230249
1	2277001	2278000	33	0.00185346
1	2278001	2279000	37	0.00206868
1	2279001	2280000	48	0.00122748
1	2280001	2281000	49	0.00128446
1	2281001	2282000	31	0.00122149
1	2282001	2283000	52	0.00238458
1	2283001	2284000	52	0.00260613
1	2284001	2285000	35	0.00158237
1	2285001	2286000	28	0.00106062
1	2286001	2287000	52	0.00116854
1	2287001	2288000	29	0.0022791
1	2288001	2289000	44	0.00118965
1	2289001	2290000	38	0.00166732
1	2290001	2291000	52	0.00225511
1	2291001	2292000	27	0.000833673
1	2292001	2293000	33	0.00187049
1	2293001	2294000	27	0.000772622
1	2294001	2295000	23	0.000957847
1	2295001	2296000	27	0.00349029
1	2296001	2297000	17	0.00260043
1	2297001	2298000	18	0.00209496
1	2298001	2299000	25	0.0012094
1	2299001	2300000	40	0.00304964
1	2300001	2301000	37	0.00181777
1	2301001	2302000	37	0.0011282
1	2302001	2303000	47	0.00138684
1	2303001	2304000	38	0.000480656
1	2304001	2305000	31	0.000873048
1	2305001	2306000	30	0.000121177
1	2306001	2307000	33	0.00160628
1	2307001	2308000	51	0.00106532
1	2308001	2309000	39	0.00063906
1	2309001	2310000	34	0.00057544
1	2310001	2311000	46	0.00073586
1	2311001	2312000	46	0.00133355
1	2312001	2313000	42	0.000983829
1	2313001	2314000	33	0.000513454
1	2314001	2315000	27	0.000905605
1	2315001	2316000	45	0.00223409
1	2316001	2317000	54	0.000915723
1	2317001	2318000	45	0.000607649
1	2318001	2319000	43	0.000509205
1	2319001	2320000	31	0.000571104
1	2320001	2321000	20	0.000283451
1	2321001	2322000	36	0.000268265
1	2322001	2323000	29	0.000151858
1	2323001	2324000	29	0.000861897
1	2324001	2325000	29	0.00130745
1	2325001	2326000	38	0.000355437
1	2326001	2327000	51	0.00155704
1	2327001	2328000	31	0.000906061
1	2328001	2329000	35	0.000753395
1	2329001	2330000	45	0.000890583
1	2330001	2331000	35	0.0012086
1	2331001	2332000	51	0.000249056
1	2332001	2333000	29	0.00212148
1	2333001	2334000	32	0.000397491
1	2334001	2335000	42	0.000258006
1	2335001	2336000	41	0.00104626
1	2336001	2337000	38	0.00043843
1	2337001	2338000	38	0.00116845
1	2338001	2339000	42	0.00141744
1	2339001	2340000	36	0.00230026
1	2340001	2341000	42	0.000937138
1	2341001	2342000	28	0.000350286
1	2342001	2343000	40	0.000217583
1	2343001	2344000	25	0.000320382
1	2344001	2345000	31	0.000509751
1	2345001	2346000	28	0.000231207
1	2346001	2347000	59	0.00167887
1	2347001	2348000	65	0.00173185
1	2348001	2349000	30	0.000567056
1	2349001	2350000	41	0.000892466
1	2350001	2351000	40	0.000894816
1	2351001	2352000	37	0.00207523
1	2352001	2353000	32	0.00081092
1	2353001	2354000	33	0.00248391
1	2354001	2355000	28	0.0017924
1	2355001	2356000	28	0.00214843
1	2356001	2357000	60	0.00163897
1	2357001	2358000	41	0.000392623
1	2358001	2359000	38	0.00255447
1	2359001	2360000	51	0.0019667
1	2360001	2361000	32	0.000936442
1	2361001	2362000	44	0.00187774
1	2362001	2363000	40	0.00148917
1	2363001	2364000	42	0.000707473
1	2364001	2365000	49	0.000483993
1	2365001	2366000	40	0.000583839
1	2366001	2367000	46	0.00128458
1	2367001	2368000	36	0.000760963
1	2368001	2369000	34	0.00152553
1	2369001	2370000	53	0.00125853
1	2370001	2371000	32	8.52485e-05
1	2371001	2372000	34	0.000321831
1	2372001	2373000	37	0.00333776
1	2373001	2374000	28	0.00162621
1	2374001	2375000	31	0.0018081
1	2375001	2376000	23	0.001541
1	2376001	2377000	24	0.000656266
1	2377001	2378000	42	0.000790819
1	2378001	2379000	32	0.000371615
1	2379001	2380000	37	0.00178526
1	2380001	2381000	31	0.00124686
1	2381001	2382000	33	0.00185344
1	2382001	2383000	34	0.000176327
1	2383001	2384000	42	0.00176278
1	2384001	2385000	45	0.00182685
1	2385001	2386000	32	0.000494449
1	2386001	2387000	32	0.0010794
1	2387001	2388000	46	0.00187467
1	2388001	2389000	39	0.000983213
1	2389001	2390000	41	0.00204408
1	2390001	2391000	50	0.00245603
1	2391001	2392000	36	0.00236367
1	2392001	2393000	34	0.000786584
1	2393001	2394000	36	0.00129543
1	2394001	2395000	35	0.00149273
1	2395001	2396000	33	0.00175368
1	2396001	2397000	34	0.0011108
1	2397001	2398000	41	0.00255621
1	2398001	2399000	39	0.00210826
1	2399001	2400000	35	0.00288243
1	2400001	2401000	21	0.000680534
1	2401001	2402000	39	0.000871471
1	2402001	2403000	30	0.000642586
1	2403001	2404000	37	0.000550224
1	2404001	2405000	58	0.00123548
1	2405001	2406000	41	0.000377752
1	2406001	2407000	32	0.000465054
1	2407001	2408000	51	0.000121776
1	2408001	2409000	49	0.000654406
1	2409001	2410000	54	0.00169051
1	2410001	2411000	37	0.00058321
1	2411001	2412000	42	0.000597271
1	2412001	2413000	33	0.000788699
1	2413001	2414000	27	0.000581669
1	2414001	2415000	36	0.000635415
1	2415001	2416000	51	0.0034364
1	2416001	2417000	29	0.00053321
1	2417001	2418000	37	0.000611607
1	2418001	2419000	40	0.000746578
1	2419001	2420000	26	5.19378e-05
1	2420001	2421000	45	0.000987201
1	2421001	2422000	40	0.000168215
1	2422001	2423000	49	0.000472683
1	2423001	2424000	37	0.000441702
1	2424001	2425000	45	0.00141133
1	2425001	2426000	54	0.000376426
1	2426001	2427000	55	0.00161982
1	2427001	2428000	34	0.00147515
1	2428001	2429000	41	0.00035555
1	2429001	2430000	34	0.000141344
1	2430001	2431000	39	0.000562802
1	2431001	2432000	30	0.000571963
1	2432001	2433000	26	0.0019658
1	2433001	2434000	56	0.00063203
1	2434001	2435000	41	0.000369531
1	2435001	2436000	53	0.000122904
1	2436001	2437000	58	0.000712487
1	2437001	2438000	49	0.00111495
1	2438001	2439000	46	0.00294145
1	2439001	2440000	48	0.00173711
1	2440001	2441000	34	9.07519e-05
1	2441001	2442000	47	0.00116377
1	2442001	2443000	37	0.00102609
1	2443001	2444000	34	0.00104493
1	2444001	2445000	55	0.0010901
1	2445001	2446000	46	0.00116017
1	2446001	2447000	46	0.00174881
1	2447001	2448000	46	0.000766899
1	2448001	2449000	34	0.00161111
1	2449001	2450000	58	0.000391837
1	2450001	2451000	46	0.000702011
1	2451001	2452000	45	0.000117561
1	2452001	2453000	59	0.00151714
1	2453001	2454000	32	0.000579372
1	2454001	2455000	41	0.00403416
1	2455001	2456000	43	0.000772594
1	2456001	2457000	22	0.000435403
1	2457001	2458000	21	3.73933e-05
1	2458001	2459000	30	8.80209e-05
[truncated: 998,000+ more rows]
