# Supplementary material for: Global population genetics and diversity in the TAS2R bitter taste receptor family
Source: Front Genet. 2022 Oct 11;13:952299. doi: 10.3389/fgene.2022.952299 (PMC9592824; doi:10.3389/fgene.2022.952299)
Supplement: Supplementary file 2 [file DataSheet4.zip › Data Sheet 4 - Genome-Wide Windowed D.csv]

CHROM	BIN_START	N_SNPS	TajimaD
1	10000	7	-1.55437
1	11000	3	-0.0088863
1	12000	0	nan
1	13000	20	-1.51736
1	14000	14	-0.381699
1	15000	24	-1.29143
1	16000	16	-1.941
1	17000	12	-1.84959
1	18000	2	-0.512236
1	19000	1	-0.675883
1	20000	2	-0.95464
1	21000	0	nan
1	22000	0	nan
1	23000	0	nan
1	24000	0	nan
1	25000	0	nan
1	26000	0	nan
1	27000	0	nan
1	28000	1	-0.675883
1	29000	1	-0.698766
1	30000	5	-0.827684
1	31000	0	nan
1	32000	0	nan
1	33000	0	nan
1	34000	0	nan
1	35000	0	nan
1	36000	0	nan
1	37000	0	nan
1	38000	0	nan
1	39000	0	nan
1	40000	0	nan
1	41000	0	nan
1	42000	0	nan
1	43000	0	nan
1	44000	0	nan
1	45000	0	nan
1	46000	4	-1.27227
1	47000	5	-1.25715
1	48000	4	-1.21882
1	49000	13	-1.23892
1	50000	2	-0.942439
1	51000	19	-1.78993
1	52000	5	-1.00895
1	53000	2	-0.942444
1	54000	28	-1.76065
1	55000	26	-1.71898
1	56000	13	-1.86826
1	57000	17	-1.93438
1	58000	10	-1.44508
1	59000	8	-1.42314
1	60000	12	-1.69069
1	61000	25	-2.1497
1	62000	26	-1.87645
1	63000	25	-1.50936
1	64000	13	-1.71405
1	65000	4	-1.1975
1	66000	12	-1.74169
1	67000	21	-1.95413
1	68000	7	-1.40594
1	69000	24	-1.7134
1	70000	8	-1.55162
1	71000	0	nan
1	72000	12	-1.75571
1	73000	7	-1.47768
1	74000	4	-0.857018
1	75000	0	nan
1	76000	11	-1.5394
1	77000	16	-1.68308
1	78000	6	-1.43215
1	79000	24	-2.09452
1	80000	8	-1.59866
1	81000	18	-1.88463
1	82000	18	-1.88729
1	83000	13	-1.04158
1	84000	15	-1.87792
1	85000	21	-2.07178
1	86000	17	-1.57315
1	87000	32	-2.09169
1	88000	46	-1.93237
1	89000	13	-1.48183
1	90000	6	-1.18468
1	91000	22	-0.679878
1	92000	9	-1.23132
1	93000	3	-1.13013
1	94000	8	-1.61504
1	95000	5	-0.694562
1	96000	5	-1.36131
1	97000	2	-0.958132
1	98000	7	-1.51249
1	99000	10	-1.59817
1	100000	4	-1.1681
1	101000	2	-0.958132
1	102000	2	-0.956386
1	103000	3	-1.12875
1	104000	8	-0.603047
1	105000	1	-0.698766
1	106000	4	-1.23184
1	107000	0	nan
1	108000	20	-1.90095
1	109000	5	-1.38154
1	110000	0	nan
1	111000	0	nan
1	112000	0	nan
1	113000	2	-0.883689
1	114000	0	nan
1	115000	7	-1.46077
1	116000	1	-0.698766
1	117000	0	nan
1	118000	6	-1.41003
1	119000	0	nan
1	120000	2	-0.958132
1	121000	0	nan
1	122000	2	0.615786
1	123000	0	nan
1	124000	2	-0.958132
1	125000	3	0.0950256
1	126000	5	-1.38457
1	127000	2	-0.94941
1	128000	4	-1.25949
1	129000	2	-0.958132
1	130000	0	nan
1	131000	2	-0.926756
1	132000	2	-0.958132
1	133000	16	-1.98423
1	134000	1	-0.560217
1	135000	20	-1.75654
1	136000	17	-1.98863
1	137000	2	-0.938953
1	138000	20	-1.9897
1	139000	18	-2.03998
1	140000	0	nan
1	141000	0	nan
1	142000	0	nan
1	143000	0	nan
1	144000	0	nan
1	145000	0	nan
1	146000	0	nan
1	147000	0	nan
1	148000	0	nan
1	149000	2	-0.958132
1	150000	2	-0.958132
1	151000	0	nan
1	152000	0	nan
1	153000	0	nan
1	154000	0	nan
1	155000	0	nan
1	156000	0	nan
1	157000	0	nan
1	158000	1	1.891
1	159000	0	nan
1	160000	0	nan
1	161000	0	nan
1	162000	0	nan
1	163000	0	nan
1	164000	0	nan
1	165000	0	nan
1	166000	1	-0.691129
1	167000	0	nan
1	168000	0	nan
1	169000	0	nan
1	170000	0	nan
1	171000	0	nan
1	172000	0	nan
1	173000	2	-0.106599
1	174000	0	nan
1	175000	0	nan
1	176000	0	nan
1	177000	0	nan
1	178000	0	nan
1	179000	0	nan
1	180000	0	nan
1	181000	0	nan
1	182000	0	nan
1	183000	0	nan
1	184000	0	nan
1	185000	0	nan
1	186000	0	nan
1	187000	0	nan
1	188000	0	nan
1	189000	0	nan
1	190000	0	nan
1	191000	0	nan
1	192000	0	nan
1	193000	0	nan
1	194000	0	nan
1	195000	0	nan
1	196000	0	nan
1	197000	0	nan
1	198000	0	nan
1	199000	0	nan
1	200000	0	nan
1	201000	0	nan
1	202000	0	nan
1	203000	0	nan
1	204000	0	nan
1	205000	0	nan
1	206000	0	nan
1	207000	0	nan
1	208000	0	nan
1	209000	0	nan
1	210000	0	nan
1	211000	0	nan
1	212000	0	nan
1	213000	0	nan
1	214000	0	nan
1	215000	0	nan
1	216000	0	nan
1	217000	0	nan
1	218000	0	nan
1	219000	0	nan
1	220000	0	nan
1	221000	0	nan
1	222000	0	nan
1	223000	0	nan
1	224000	0	nan
1	225000	0	nan
1	226000	0	nan
1	227000	0	nan
1	228000	0	nan
1	229000	9	-1.69763
1	230000	2	-0.923288
1	231000	2	-0.952895
1	232000	6	-1.00557
1	233000	18	-1.68176
1	234000	12	-1.82274
1	235000	10	-1.71483
1	236000	4	-1.26994
1	237000	5	-1.24936
1	238000	2	-0.956386
1	239000	0	nan
1	240000	1	-0.668274
1	241000	7	-1.57068
1	242000	2	-0.958132
1	243000	3	-1.12322
1	244000	3	-1.1315
1	245000	4	-1.2514
1	246000	0	nan
1	247000	8	-1.61222
1	248000	0	nan
1	249000	11	-1.76267
1	250000	7	-1.53972
1	251000	7	-1.00425
1	252000	4	-1.26646
1	253000	0	nan
1	254000	18	-1.99412
1	255000	7	-1.29141
1	256000	10	-1.2711
1	257000	0	nan
1	258000	4	-1.1254
1	259000	0	nan
1	260000	1	-0.663207
1	261000	0	nan
1	262000	0	nan
1	263000	0	nan
1	264000	0	nan
1	265000	0	nan
1	266000	0	nan
1	267000	7	-1.56087
1	268000	0	nan
1	269000	0	nan
1	270000	0	nan
1	271000	0	nan
1	272000	0	nan
1	273000	0	nan
1	274000	0	nan
1	275000	0	nan
1	276000	0	nan
1	277000	0	nan
1	278000	0	nan
1	279000	0	nan
1	280000	0	nan
1	281000	0	nan
1	282000	0	nan
1	283000	0	nan
1	284000	0	nan
1	285000	0	nan
1	286000	0	nan
1	287000	0	nan
1	288000	0	nan
1	289000	0	nan
1	290000	0	nan
1	291000	0	nan
1	292000	0	nan
1	293000	0	nan
1	294000	0	nan
1	295000	0	nan
1	296000	0	nan
1	297000	0	nan
1	298000	0	nan
1	299000	0	nan
1	300000	0	nan
1	301000	0	nan
1	302000	0	nan
1	303000	0	nan
1	304000	0	nan
1	305000	0	nan
1	306000	0	nan
1	307000	0	nan
1	308000	0	nan
1	309000	0	nan
1	310000	0	nan
1	311000	0	nan
1	312000	0	nan
1	313000	0	nan
1	314000	0	nan
1	315000	0	nan
1	316000	0	nan
1	317000	0	nan
1	318000	0	nan
1	319000	0	nan
1	320000	0	nan
1	321000	0	nan
1	322000	0	nan
1	323000	0	nan
1	324000	5	-1.33014
1	325000	0	nan
1	326000	0	nan
1	327000	0	nan
1	328000	0	nan
1	329000	0	nan
1	330000	0	nan
1	331000	0	nan
1	332000	0	nan
1	333000	0	nan
1	334000	0	nan
1	335000	0	nan
1	336000	0	nan
1	337000	0	nan
1	338000	0	nan
1	339000	0	nan
1	340000	0	nan
1	341000	0	nan
1	342000	0	nan
1	343000	0	nan
1	344000	0	nan
1	345000	0	nan
1	346000	0	nan
1	347000	0	nan
1	348000	0	nan
1	349000	0	nan
1	350000	0	nan
1	351000	0	nan
1	352000	0	nan
1	353000	0	nan
1	354000	0	nan
1	355000	0	nan
1	356000	0	nan
1	357000	0	nan
1	358000	0	nan
1	359000	0	nan
1	360000	0	nan
1	361000	0	nan
1	362000	5	-0.570935
1	363000	1	-0.67081
1	364000	1	-0.696219
1	365000	0	nan
1	366000	0	nan
1	367000	0	nan
1	368000	0	nan
1	369000	0	nan
1	370000	0	nan
1	371000	0	nan
1	372000	0	nan
1	373000	0	nan
1	374000	0	nan
1	375000	0	nan
1	376000	0	nan
1	377000	0	nan
1	378000	0	nan
1	379000	0	nan
1	380000	0	nan
1	381000	0	nan
1	382000	0	nan
1	383000	0	nan
1	384000	0	nan
1	385000	1	-0.698766
1	386000	0	nan
1	387000	0	nan
1	388000	0	nan
1	389000	0	nan
1	390000	0	nan
1	391000	0	nan
1	392000	0	nan
1	393000	0	nan
1	394000	0	nan
1	395000	0	nan
1	396000	0	nan
1	397000	0	nan
1	398000	0	nan
1	399000	0	nan
1	400000	0	nan
1	401000	2	-0.909374
1	402000	0	nan
1	403000	0	nan
1	404000	1	-0.698766
1	405000	2	-0.864344
1	406000	0	nan
1	407000	0	nan
1	408000	0	nan
1	409000	0	nan
1	410000	0	nan
1	411000	0	nan
1	412000	0	nan
1	413000	0	nan
1	414000	0	nan
1	415000	0	nan
1	416000	0	nan
1	417000	0	nan
1	418000	0	nan
1	419000	0	nan
1	420000	0	nan
1	421000	0	nan
1	422000	2	-0.931992
1	423000	0	nan
1	424000	0	nan
1	425000	0	nan
1	426000	0	nan
1	427000	0	nan
1	428000	0	nan
1	429000	0	nan
1	430000	0	nan
1	431000	0	nan
1	432000	0	nan
1	433000	0	nan
1	434000	0	nan
1	435000	0	nan
1	436000	0	nan
1	437000	0	nan
1	438000	0	nan
1	439000	0	nan
1	440000	0	nan
1	441000	0	nan
1	442000	0	nan
1	443000	0	nan
1	444000	0	nan
1	445000	0	nan
1	446000	0	nan
1	447000	0	nan
1	448000	0	nan
1	449000	0	nan
1	450000	0	nan
1	451000	0	nan
1	452000	0	nan
1	453000	0	nan
1	454000	0	nan
1	455000	0	nan
1	456000	0	nan
1	457000	1	-0.691129
1	458000	1	-0.698766
1	459000	0	nan
1	460000	0	nan
1	461000	0	nan
1	462000	1	-0.653084
1	463000	0	nan
1	464000	0	nan
1	465000	0	nan
1	466000	0	nan
1	467000	0	nan
1	468000	0	nan
1	469000	0	nan
1	470000	0	nan
1	471000	0	nan
1	472000	0	nan
1	473000	0	nan
1	474000	0	nan
1	475000	0	nan
1	476000	0	nan
1	477000	0	nan
1	478000	0	nan
1	479000	0	nan
1	480000	0	nan
1	481000	0	nan
1	482000	0	nan
1	483000	0	nan
1	484000	0	nan
1	485000	0	nan
1	486000	0	nan
1	487000	0	nan
1	488000	0	nan
1	489000	0	nan
1	490000	0	nan
1	491000	0	nan
1	492000	0	nan
1	493000	0	nan
1	494000	0	nan
1	495000	0	nan
1	496000	0	nan
1	497000	0	nan
1	498000	0	nan
1	499000	0	nan
1	500000	0	nan
1	501000	0	nan
1	502000	0	nan
1	503000	0	nan
1	504000	0	nan
1	505000	0	nan
1	506000	0	nan
1	507000	0	nan
1	508000	0	nan
1	509000	0	nan
1	510000	0	nan
1	511000	0	nan
1	512000	0	nan
1	513000	0	nan
1	514000	0	nan
1	515000	0	nan
1	516000	0	nan
1	517000	0	nan
1	518000	0	nan
1	519000	0	nan
1	520000	0	nan
1	521000	2	-0.479519
1	522000	6	-1.4536
1	523000	2	-0.952895
1	524000	4	-1.20963
1	525000	6	-1.48503
1	526000	26	-1.75312
1	527000	8	-1.52545
1	528000	3	-1.12045
1	529000	9	-1.42449
1	530000	3	-1.13704
1	531000	6	-1.476
1	532000	20	-1.72497
1	533000	13	-0.924709
1	534000	18	-1.85792
1	535000	3	-0.589259
1	536000	9	-0.690915
1	537000	1	-0.686043
1	538000	2	-0.956386
1	539000	0	nan
1	540000	8	-1.56524
1	541000	7	-1.42568
1	542000	4	-1.27693
1	543000	0	nan
1	544000	8	-1.62922
1	545000	0	nan
1	546000	20	-1.05277
1	547000	0	nan
1	548000	3	-1.13427
1	549000	3	-1.13981
1	550000	0	nan
1	551000	1	-0.612754
1	552000	0	nan
1	553000	3	-1.13704
1	554000	0	nan
1	555000	1	-0.696219
1	556000	0	nan
1	557000	0	nan
1	558000	0	nan
1	559000	8	-1.28865
1	560000	0	nan
1	561000	5	-1.3785
1	562000	1	-0.595192
1	563000	3	-0.961178
1	564000	40	-2.01077
1	565000	143	-1.99688
1	566000	40	-1.55974
1	567000	70	-1.96873
1	568000	64	-1.36908
1	569000	174	-2.29045
1	570000	27	-1.89308
1	571000	3	-1.13704
1	572000	4	-1.2781
1	573000	3	-0.986434
1	574000	8	-1.27507
1	575000	0	nan
1	576000	0	nan
1	577000	0	nan
1	578000	0	nan
1	579000	0	nan
1	580000	2	-0.949405
1	581000	4	-1.27577
1	582000	1	-0.696219
1	583000	1	0.579866
1	584000	0	nan
1	585000	2	-0.956386
1	586000	0	nan
1	587000	0	nan
1	588000	0	nan
1	589000	0	nan
1	590000	0	nan
1	591000	0	nan
1	592000	10	-1.7307
1	593000	0	nan
1	594000	1	-0.683502
1	595000	0	nan
1	596000	0	nan
1	597000	1	-0.691129
1	598000	1	0.520276
1	599000	1	-0.698766
1	600000	12	-1.66547
1	601000	14	-1.8332
1	602000	3	-1.13842
1	603000	21	-1.89589
1	604000	12	-1.5524
1	605000	1	-0.693674
1	606000	0	nan
1	607000	0	nan
1	608000	0	nan
1	609000	0	nan
1	610000	5	-1.39473
1	611000	0	nan
1	612000	4	-1.28043
1	613000	1	-0.696219
1	614000	0	nan
1	615000	1	-0.698766
1	616000	0	nan
1	617000	1	-0.698766
1	618000	2	0.383374
1	619000	0	nan
1	620000	0	nan
1	621000	0	nan
1	622000	2	-0.923277
1	623000	0	nan
1	624000	0	nan
1	625000	9	-1.23066
1	626000	5	-1.38965
1	627000	0	nan
1	628000	0	nan
1	629000	0	nan
1	630000	0	nan
1	631000	0	nan
1	632000	0	nan
1	633000	0	nan
1	634000	0	nan
1	635000	0	nan
1	636000	9	-1.25032
1	637000	5	-1.38356
1	638000	0	nan
1	639000	0	nan
1	640000	0	nan
1	641000	0	nan
1	642000	0	nan
1	643000	0	nan
1	644000	0	nan
1	645000	2	-0.822099
1	646000	0	nan
1	647000	1	-0.698766
1	648000	3	-1.13981
1	649000	2	0.0743555
1	650000	0	nan
1	651000	5	-1.38254
1	652000	1	-0.698766
1	653000	0	nan
1	654000	0	nan
1	655000	0	nan
1	656000	0	nan
1	657000	7	-1.56659
1	658000	2	-0.952896
1	659000	0	nan
1	660000	0	nan
1	661000	0	nan
1	662000	10	-0.864601
1	663000	2	-0.958132
1	664000	1	-0.691129
1	665000	11	-1.57212
1	666000	2	-0.630612
1	667000	0	nan
1	668000	17	-1.72954
1	669000	15	-1.58869
1	670000	6	-1.06397
1	671000	5	-1.17705
1	672000	22	-1.73508
1	673000	4	-1.07649
1	674000	8	-1.54203
1	675000	0	nan
1	676000	4	-1.06796
1	677000	0	nan
1	678000	0	nan
1	679000	3	-1.13981
1	680000	0	nan
1	681000	0	nan
1	682000	0	nan
1	683000	0	nan
1	684000	4	-1.25133
1	685000	0	nan
1	686000	0	nan
1	687000	0	nan
1	688000	1	-0.675883
1	689000	0	nan
1	690000	0	nan
1	691000	5	-0.0592539
1	692000	1	-0.698766
1	693000	12	-1.08597
1	694000	0	nan
1	695000	1	-0.67081
1	696000	1	-0.698766
1	697000	5	-1.39066
1	698000	0	nan
1	699000	0	nan
1	700000	2	-0.863145
1	701000	12	-1.6315
1	702000	5	-1.21729
1	703000	1	0.108413
1	704000	8	-1.44217
1	705000	11	-1.3967
1	706000	18	-0.816353
1	707000	9	-1.19161
1	708000	2	-0.803557
1	709000	5	-1.35114
1	710000	19	-1.91221
1	711000	3	-0.662096
1	712000	14	-1.53896
1	713000	29	-2.02783
1	714000	35	-1.86653
1	715000	25	-1.87715
1	716000	14	-1.82323
1	717000	22	-2.05898
1	718000	17	-1.83636
1	719000	18	-1.97304
1	720000	23	-1.83366
1	721000	23	-1.97156
1	722000	18	-1.75547
1	723000	28	-1.6502
1	724000	32	-1.01499
1	725000	40	-2.14872
1	726000	43	-1.76968
1	727000	20	-2.03338
1	728000	18	-1.59576
1	729000	18	-1.46576
1	730000	21	-2.00908
1	731000	27	-1.70654
1	732000	34	-1.78291
1	733000	27	-2.07634
1	734000	27	-1.74526
1	735000	27	-1.71776
1	736000	36	-1.96361
1	737000	24	-1.94629
1	738000	22	-1.9468
1	739000	25	-1.55291
1	740000	23	-1.67565
1	741000	23	-1.55688
1	742000	19	-1.44562
1	743000	16	-1.17352
1	744000	15	-1.81849
1	745000	20	-1.83298
1	746000	20	-1.84269
1	747000	17	-1.82331
1	748000	31	-1.50383
1	749000	23	-0.462001
1	750000	22	-1.78955
1	751000	18	-1.23183
1	752000	24	-0.895688
1	753000	24	-0.775934
1	754000	43	-1.04275
1	755000	28	-1.39371
1	756000	21	0.772319
1	757000	24	-0.511581
1	758000	36	-1.5614
1	759000	24	-1.44362
1	760000	22	-1.60413
1	761000	22	-0.668629
1	762000	51	-1.32997
1	763000	14	-1.30073
1	764000	22	-1.78039
1	765000	33	-2.12982
1	766000	18	-1.31402
1	767000	36	-2.17276
1	768000	29	-1.51655
1	769000	27	-1.71742
1	770000	37	-1.88497
1	771000	34	-1.49774
1	772000	36	-1.95247
1	773000	43	-2.16891
1	774000	36	-1.73159
1	775000	33	-1.56684
1	776000	41	-2.17112
1	777000	30	-1.76765
1	778000	24	-1.85632
1	779000	32	-2.00536
1	780000	39	-1.79609
1	781000	29	-1.92107
1	782000	29	-1.62495
1	783000	35	-1.99624
1	784000	30	-2.1474
1	785000	32	-1.5365
1	786000	24	-0.953024
1	787000	30	-0.252938
1	788000	26	-1.736
1	789000	23	-1.80346
1	790000	39	-2.01737
1	791000	43	-1.88191
1	792000	29	-1.93593
1	793000	38	-1.70476
1	794000	41	-1.95752
1	795000	33	-1.77723
1	796000	39	-1.78954
1	797000	22	-1.3594
1	798000	24	-1.04767
1	799000	39	-2.15493
1	800000	38	-2.03061
1	801000	30	-1.18319
1	802000	44	-1.45616
1	803000	17	-1.86139
1	804000	33	-1.15549
1	805000	28	-1.96094
1	806000	19	-1.99216
1	807000	15	-1.8934
1	808000	45	-1.3136
1	809000	39	-2.12645
1	810000	43	-1.92237
1	811000	13	-1.76532
1	812000	37	-1.95885
1	813000	29	-1.51017
1	814000	19	-0.176236
1	815000	25	-1.38522
1	816000	13	-1.82391
1	817000	15	-1.66602
1	818000	12	-1.80773
1	819000	30	-2.07984
1	820000	26	-2.17333
1	821000	35	-2.14926
1	822000	27	-2.14186
1	823000	33	-2.04742
1	824000	28	-1.9596
1	825000	21	-1.01353
1	826000	13	-1.78404
1	827000	30	-1.7867
1	828000	22	-1.47637
1	829000	19	-1.53069
1	830000	49	-2.10714
1	831000	14	-0.666783
1	832000	30	-0.361381
1	833000	37	-0.58479
1	834000	46	-1.41477
1	835000	43	-2.07404
1	836000	26	-1.37885
1	837000	39	-2.00668
1	838000	39	-1.46995
1	839000	30	-1.63182
1	840000	18	-1.10833
1	841000	22	-1.65659
1	842000	42	-1.94616
1	843000	28	-1.75063
1	844000	23	-0.258004
1	845000	29	-0.858187
1	846000	45	-0.930411
1	847000	27	-1.47343
1	848000	42	-1.61117
1	849000	44	-1.90904
1	850000	39	-1.0198
1	851000	44	-1.7415
1	852000	45	-0.939237
1	853000	49	-1.77737
1	854000	39	-1.4155
1	855000	59	-2.02424
1	856000	58	-1.59359
1	857000	43	-1.92003
1	858000	40	-1.71481
1	859000	19	-0.0113668
1	860000	29	-0.618496
1	861000	38	-1.55877
1	862000	48	-1.44975
1	863000	99	-1.31275
1	864000	58	-1.77479
1	865000	51	-2.193
1	866000	47	-1.89474
1	867000	47	-2.09296
1	868000	47	-1.49922
1	869000	26	-1.58743
1	870000	42	-1.77075
1	871000	70	-2.21588
1	872000	46	-1.91184
1	873000	44	-1.82682
1	874000	60	-2.26304
1	875000	32	-1.67648
1	876000	48	-2.19977
1	877000	32	-1.86898
1	878000	61	-2.41902
1	879000	85	-2.34183
1	880000	60	-2.327
1	881000	48	-2.06182
1	882000	43	-2.15139
1	883000	54	-2.32998
1	884000	31	-2.09061
1	885000	67	-2.16742
1	886000	53	-2.05313
1	887000	51	-2.12482
1	888000	55	-2.24838
1	889000	47	-1.94097
1	890000	51	-2.16198
1	891000	62	-1.97722
1	892000	62	-2.25277
1	893000	54	-2.13062
1	894000	56	-2.23987
1	895000	25	-1.58967
1	896000	36	-1.72532
1	897000	55	-2.08754
1	898000	62	-2.35753
1	899000	62	-1.4876
1	900000	52	-0.923912
1	901000	50	-1.74639
1	902000	38	-1.51164
1	903000	39	-1.49283
1	904000	37	-1.74699
1	905000	61	-1.97917
1	906000	48	-2.2011
1	907000	73	-2.20438
1	908000	49	-1.94879
1	909000	76	-1.85276
1	910000	48	-1.54683
1	911000	35	-1.75943
1	912000	4	0.189466
1	913000	29	-1.55482
1	914000	58	-1.74678
1	915000	37	-2.15415
1	916000	39	-1.57963
1	917000	36	-1.70213
1	918000	47	-1.49977
1	919000	41	-1.33434
1	920000	37	-1.51569
1	921000	35	-1.66246
1	922000	25	-1.74551
1	923000	30	-1.75286
1	924000	33	-1.29214
1	925000	49	-2.25877
1	926000	39	-1.86299
1	927000	36	-2.02605
1	928000	52	-1.79201
1	929000	31	-1.5776
1	930000	43	-0.949947
1	931000	38	-0.779817
1	932000	43	-1.91486
1	933000	44	-2.03058
1	934000	37	-1.71257
1	935000	40	-0.968137
1	936000	38	-1.50196
1	937000	33	-1.66385
1	938000	39	-1.95098
1	939000	27	-2.15675
1	940000	39	-1.7558
1	941000	42	-1.60106
1	942000	37	-1.95852
1	943000	40	-1.49098
1	944000	47	-2.06577
1	945000	33	-1.61149
1	946000	34	-2.05645
1	947000	33	-1.79153
1	948000	35	-1.86492
1	949000	48	-1.80088
1	950000	30	-1.44585
1	951000	37	-1.20015
1	952000	61	-2.19187
1	953000	42	-1.77242
1	954000	30	-1.30322
1	955000	12	-0.748687
1	956000	38	-1.70386
1	957000	36	-1.70166
1	958000	36	-1.20161
1	959000	35	-1.00927
1	960000	30	-1.61134
1	961000	33	-1.4291
1	962000	43	-1.48821
1	963000	37	-1.56243
1	964000	23	-1.40118
1	965000	13	1.02033
1	966000	28	-1.30249
1	967000	19	-1.55414
1	968000	28	-1.74858
1	969000	27	-1.87687
1	970000	38	-1.87353
1	971000	38	-2.01748
1	972000	38	-1.73402
1	973000	35	-1.82113
1	974000	38	-1.06102
1	975000	23	-1.76639
1	976000	25	-2.01221
1	977000	40	-1.75416
1	978000	60	-2.35298
1	979000	57	-2.3516
1	980000	57	-2.24434
1	981000	46	-2.09139
1	982000	68	-2.00763
1	983000	47	-2.30652
1	984000	65	-1.97853
1	985000	60	-1.3885
1	986000	60	-2.16646
1	987000	54	-2.22228
1	988000	58	-2.18648
1	989000	46	-2.26842
1	990000	47	-1.07727
1	991000	43	-1.89314
1	992000	42	-1.60904
1	993000	33	-1.49059
1	994000	29	-1.59514
1	995000	27	-1.69523
1	996000	31	-1.87416
1	997000	20	-2.01696
1	998000	40	-1.49541
1	999000	50	-2.26617
1	1000000	28	-2.08805
1	1001000	38	-1.98359
1	1002000	33	-1.24338
1	1003000	29	-1.5871
1	1004000	37	-1.02638
1	1005000	32	-2.02219
1	1006000	36	-1.64651
1	1007000	41	-1.7852
1	1008000	31	-2.14834
1	1009000	44	-1.73889
1	1010000	44	-1.92517
1	1011000	19	-1.70789
1	1012000	15	0.811833
1	1013000	6	-1.27767
1	1014000	34	-1.64399
1	1015000	41	-1.13761
1	1016000	26	-1.88276
1	1017000	46	-1.47133
1	1018000	51	-1.70256
1	1019000	50	-2.00893
1	1020000	47	-1.98964
1	1021000	46	-1.66358
1	1022000	50	-2.13329
1	1023000	35	-1.78498
1	1024000	46	-2.33573
1	1025000	65	-2.33888
1	1026000	63	-2.08997
1	1027000	39	-1.64327
1	1028000	31	-2.00518
1	1029000	25	-1.82208
1	1030000	36	-1.69047
1	1031000	26	-1.31727
1	1032000	32	-1.66653
1	1033000	31	-0.512742
1	1034000	35	-0.400506
1	1035000	27	-1.97275
1	1036000	36	-1.42249
1	1037000	31	-1.30801
1	1038000	26	-1.79879
1	1039000	33	-1.47854
1	1040000	30	-0.520477
1	1041000	32	-1.71642
1	1042000	48	-1.47264
1	1043000	45	-1.43161
1	1044000	29	-0.554466
1	1045000	33	-1.91127
1	1046000	32	-1.39573
1	1047000	52	-2.08711
1	1048000	46	-1.61328
1	1049000	52	-2.10609
1	1050000	30	-1.80083
1	1051000	26	-1.53942
1	1052000	22	-1.48129
1	1053000	38	-1.3532
1	1054000	38	-0.925784
1	1055000	38	-1.67581
1	1056000	48	-1.45998
1	1057000	46	-2.02799
1	1058000	41	-1.50555
1	1059000	45	-1.93232
1	1060000	39	-1.13477
1	1061000	39	-0.817667
1	1062000	42	-1.59375
1	1063000	45	-1.92542
1	1064000	36	-1.66334
1	1065000	47	-1.69697
1	1066000	49	-0.478457
1	1067000	44	-1.98481
1	1068000	47	-2.2403
1	1069000	60	-0.855971
1	1070000	42	-1.98328
1	1071000	39	-1.87487
1	1072000	28	-1.38091
1	1073000	27	-1.93659
1	1074000	34	-1.63898
1	1075000	5	-0.098001
1	1076000	20	-1.94652
1	1077000	39	-1.85349
1	1078000	42	-2.24726
1	1079000	43	-1.65214
1	1080000	38	-1.57157
1	1081000	41	-2.2106
1	1082000	43	-1.89337
1	1083000	37	-1.84293
1	1084000	37	-2.01688
1	1085000	40	-2.04142
1	1086000	51	-1.99917
1	1087000	47	-2.02063
1	1088000	72	-1.72352
1	1089000	31	-1.67385
1	1090000	29	-1.66527
1	1091000	43	-1.68332
1	1092000	37	-0.681677
1	1093000	30	-1.98823
1	1094000	43	-1.02611
1	1095000	35	-1.52098
1	1096000	36	-1.52445
1	1097000	53	-1.63508
1	1098000	54	-1.9602
1	1099000	51	-2.11144
1	1100000	46	-2.02196
1	1101000	32	-1.96613
1	1102000	36	-2.17951
1	1103000	41	-1.94444
1	1104000	36	-2.1437
1	1105000	62	-2.19555
1	1106000	60	-1.72159
1	1107000	42	-2.02545
1	1108000	42	-1.8425
1	1109000	63	-1.12289
1	1110000	45	-1.43408
1	1111000	40	-1.90126
1	1112000	41	-1.67555
1	1113000	26	-1.65601
1	1114000	41	-2.17636
1	1115000	65	-1.94621
1	1116000	48	-1.83157
1	1117000	45	-1.95935
1	1118000	55	-1.88073
1	1119000	55	-2.19852
1	1120000	52	-1.94056
1	1121000	42	-0.913371
1	1122000	43	-0.307598
1	1123000	21	-1.38861
1	1124000	39	-1.01778
1	1125000	36	-1.08858
1	1126000	43	-1.58375
1	1127000	45	-0.478821
1	1128000	29	-1.32381
1	1129000	26	-0.909612
1	1130000	31	-0.308488
1	1131000	40	-1.4861
1	1132000	28	-1.39105
1	1133000	47	-1.03328
1	1134000	35	-1.66962
1	1135000	34	-1.51695
1	1136000	18	-1.49571
1	1137000	9	-0.499528
1	1138000	48	-1.95679
1	1139000	53	-2.26134
1	1140000	39	-1.84454
1	1141000	43	-2.0939
1	1142000	41	-2.17071
1	1143000	46	-1.94526
1	1144000	48	-1.97639
1	1145000	35	-1.90818
1	1146000	38	-2.06603
1	1147000	42	-1.81597
1	1148000	43	-2.23197
1	1149000	43	-2.27537
1	1150000	41	-1.94733
1	1151000	36	-1.7489
1	1152000	38	-1.96394
1	1153000	42	-2.19755
1	1154000	56	-2.17173
1	1155000	54	-1.8207
1	1156000	61	-1.94327
1	1157000	63	-1.35286
1	1158000	47	-1.6142
1	1159000	43	-1.26327
1	1160000	55	-1.84783
1	1161000	57	-1.44073
1	1162000	52	-1.80964
1	1163000	53	-1.60477
1	1164000	53	-1.76649
1	1165000	47	-1.59343
1	1166000	36	-1.67716
1	1167000	12	-1.4396
1	1168000	31	-2.12324
1	1169000	42	-2.16591
1	1170000	44	-2.07979
1	1171000	60	-1.66816
1	1172000	52	-2.30375
1	1173000	45	-2.14819
1	1174000	57	-2.08004
1	1175000	33	-1.90281
1	1176000	28	-1.679
1	1177000	38	-1.63775
1	1178000	47	-1.94623
1	1179000	64	-2.17372
1	1180000	21	-1.65956
1	1181000	30	-1.86433
1	1182000	39	-2.20477
1	1183000	56	-1.2438
1	1184000	33	-1.1221
1	1185000	56	-2.01916
1	1186000	36	-1.60999
1	1187000	43	-2.03598
1	1188000	41	-2.19357
1	1189000	41	-2.22327
1	1190000	36	-1.98034
1	1191000	31	-2.1574
1	1192000	38	-2.10989
1	1193000	34	-1.63551
1	1194000	51	-1.97883
1	1195000	48	-2.11856
1	1196000	20	-1.9652
1	1197000	35	-2.11612
1	1198000	29	-1.83998
1	1199000	27	-2.09355
1	1200000	40	-2.23266
1	1201000	45	-2.20982
1	1202000	33	-2.19624
1	1203000	45	-2.00979
1	1204000	34	-2.24443
1	1205000	33	-2.05929
1	1206000	34	-2.07736
1	1207000	29	-2.0998
1	1208000	36	-2.24186
1	1209000	16	-0.818019
1	1210000	34	-0.382117
1	1211000	37	-1.77642
1	1212000	26	-1.39365
1	1213000	46	-1.67385
1	1214000	40	-2.06857
1	1215000	44	-1.31432
1	1216000	37	-1.91477
1	1217000	25	-1.34369
1	1218000	39	-1.72597
1	1219000	29	-1.87492
1	1220000	57	-1.72122
1	1221000	59	-1.93186
1	1222000	62	-2.36582
1	1223000	70	-2.08327
1	1224000	4	-1.04509
1	1225000	86	-1.35559
1	1226000	93	-2.02127
1	1227000	64	-2.12416
1	1228000	35	-2.22914
1	1229000	40	-1.9995
1	1230000	35	-1.49388
1	1231000	41	-2.00385
1	1232000	63	-1.28893
1	1233000	59	-1.37405
1	1234000	37	-2.19308
1	1235000	36	-1.92551
1	1236000	27	-2.18103
1	1237000	29	-1.45075
1	1238000	48	-2.19849
1	1239000	51	-1.82873
1	1240000	29	-1.86572
1	1241000	38	-0.961464
1	1242000	50	-1.43898
1	1243000	25	-1.78156
1	1244000	41	-2.28804
1	1245000	64	-2.24673
1	1246000	66	-2.39682
1	1247000	61	-2.22469
1	1248000	42	-2.34435
1	1249000	52	-2.24577
1	1250000	46	-2.34815
1	1251000	38	-2.13177
1	1252000	45	-2.06309
1	1253000	34	-2.23656
1	1254000	49	-1.6088
1	1255000	47	-2.19778
1	1256000	41	-2.13564
1	1257000	27	-1.98495
1	1258000	20	-1.60119
1	1259000	27	-1.40413
1	1260000	40	-1.90389
1	1261000	34	-1.86159
1	1262000	47	-2.01679
1	1263000	49	-2.02736
1	1264000	54	-2.20293
1	1265000	77	-2.06641
1	1266000	48	-2.22071
1	1267000	68	-2.43884
1	1268000	75	-2.31285
1	1269000	66	-2.27797
1	1270000	43	-2.06623
1	1271000	58	-2.2798
1	1272000	42	-2.17459
1	1273000	37	-1.86157
1	1274000	44	-2.13377
1	1275000	59	-2.29136
1	1276000	90	-2.09767
1	1277000	45	-2.19324
1	1278000	44	-2.11433
1	1279000	38	-2.08088
1	1280000	44	-1.9589
1	1281000	34	-1.87893
1	1282000	34	-2.19721
1	1283000	41	-2.33497
1	1284000	17	-1.57833
1	1285000	8	-1.40784
1	1286000	11	-0.463152
1	1287000	47	-1.86602
1	1288000	44	-1.80451
1	1289000	49	-2.27365
1	1290000	33	-2.11354
1	1291000	23	-1.84803
1	1292000	36	-1.67718
1	1293000	44	-2.05294
1	1294000	41	-1.81414
1	1295000	39	-1.6705
1	1296000	44	-2.18689
1	1297000	54	-1.34605
1	1298000	24	-0.0356528
1	1299000	41	-0.0948139
1	1300000	30	-0.395764
1	1301000	22	-1.09521
1	1302000	45	0.514608
1	1303000	46	-0.277139
1	1304000	36	-0.571614
1	1305000	43	0.682248
1	1306000	34	-2.14944
1	1307000	35	-2.14035
1	1308000	44	-1.35107
1	1309000	39	-1.97273
1	1310000	39	-1.73048
1	1311000	38	-0.540101
1	1312000	30	-1.70912
1	1313000	28	-1.53981
1	1314000	43	-1.13908
1	1315000	26	-1.40776
1	1316000	23	-0.273147
1	1317000	16	-0.599499
1	1318000	32	-1.12151
1	1319000	41	-1.8202
1	1320000	45	-1.68995
1	1321000	38	-2.27219
1	1322000	42	-2.33272
1	1323000	42	-1.46684
1	1324000	33	-1.9836
1	1325000	29	-1.82908
1	1326000	24	-2.17015
1	1327000	26	-2.19772
1	1328000	17	-1.84674
1	1329000	37	-1.86564
1	1330000	30	-1.56157
1	1331000	44	-2.251
1	1332000	43	-2.21115
1	1333000	41	-1.98224
1	1334000	40	-2.28249
1	1335000	32	-1.7201
1	1336000	41	-1.99923
1	1337000	40	-1.78418
1	1338000	33	-1.61997
1	1339000	37	-2.034
1	1340000	30	-1.94834
1	1341000	42	-2.27247
1	1342000	33	-1.79834
1	1343000	35	-1.99165
1	1344000	43	-1.7557
1	1345000	61	-1.80943
1	1346000	44	-1.5835
1	1347000	41	-1.88529
1	1348000	48	-2.27699
1	1349000	25	-1.84853
1	1350000	34	-1.7818
1	1351000	25	-1.44351
1	1352000	29	-1.09903
1	1353000	42	-1.56532
1	1354000	51	-1.99099
1	1355000	28	-1.73618
1	1356000	36	-2.05249
1	1357000	26	-1.22714
1	1358000	36	-1.19917
1	1359000	30	-1.2808
1	1360000	61	-1.89082
1	1361000	40	-1.1782
1	1362000	30	-1.41964
1	1363000	26	-1.9548
1	1364000	37	-1.85903
1	1365000	30	-1.70293
1	1366000	26	-0.580394
1	1367000	41	-1.40099
1	1368000	40	-1.91283
1	1369000	39	-2.3188
1	1370000	34	-1.99575
1	1371000	14	-1.36688
1	1372000	40	-2.33206
1	1373000	29	-1.07126
1	1374000	34	-1.81419
1	1375000	37	-1.56808
1	1376000	48	-1.94715
1	1377000	49	-2.28215
1	1378000	43	-1.68298
1	1379000	32	-1.95781
1	1380000	34	-1.28753
1	1381000	32	-2.22081
1	1382000	30	-2.19708
1	1383000	29	-2.11608
1	1384000	41	-1.66441
1	1385000	38	-1.80125
1	1386000	49	-1.88509
1	1387000	63	-1.06162
1	1388000	33	-1.1558
1	1389000	62	-0.896064
1	1390000	59	-1.21352
1	1391000	47	-1.21135
1	1392000	78	-1.65841
1	1393000	44	-1.8471
1	1394000	49	-1.2895
1	1395000	34	0.100374
1	1396000	49	-1.68717
1	1397000	56	-1.09776
1	1398000	42	-2.35305
1	1399000	37	-2.10491
1	1400000	37	-2.17407
1	1401000	39	-2.28652
1	1402000	45	-2.19809
1	1403000	60	-1.55793
1	1404000	40	-0.95489
1	1405000	25	-1.74114
1	1406000	33	-1.68924
1	1407000	34	-1.5588
1	1408000	42	-1.94067
1	1409000	48	-2.10772
1	1410000	42	-2.33825
1	1411000	40	-1.49449
1	1412000	51	-2.30364
1	1413000	53	-2.31926
1	1414000	49	-1.80934
1	1415000	63	-1.77153
1	1416000	33	-1.57558
1	1417000	56	-1.65961
1	1418000	56	-2.37835
1	1419000	47	-1.90617
1	1420000	64	-2.14306
1	1421000	93	-1.88503
1	1422000	42	-2.295
1	1423000	68	-2.15957
1	1424000	60	-2.13768
1	1425000	83	-1.41923
1	1426000	54	-2.29487
1	1427000	38	-1.93687
1	1428000	41	-1.91039
1	1429000	51	-2.02245
1	1430000	80	-1.49499
1	1431000	66	-2.24047
1	1432000	28	-1.02342
1	1433000	64	-2.30324
1	1434000	64	-2.29185
1	1435000	54	-2.11118
1	1436000	62	-1.57138
1	1437000	43	-1.91372
1	1438000	36	-2.18216
1	1439000	33	-2.02701
1	1440000	39	-2.16516
1	1441000	31	-2.15238
1	1442000	37	-2.1785
1	1443000	56	-2.33971
1	1444000	67	-2.12299
1	1445000	25	-1.93761
1	1446000	36	-2.03768
1	1447000	37	-1.47128
1	1448000	19	-1.85963
1	1449000	41	-1.80998
1	1450000	41	-2.05137
1	1451000	55	-1.80134
1	1452000	48	-1.91028
1	1453000	65	-1.80471
1	1454000	47	-2.13666
1	1455000	54	-1.90077
1	1456000	49	-1.93583
1	1457000	50	-2.36655
1	1458000	85	-1.74841
1	1459000	57	-2.18865
1	1460000	87	-2.01676
1	1461000	59	-2.03195
1	1462000	44	-2.09067
1	1463000	45	-1.78517
1	1464000	50	-2.38159
1	1465000	39	-0.366965
1	1466000	56	-0.598596
1	1467000	33	-1.91406
1	1468000	65	-1.54416
1	1469000	84	-1.21688
1	1470000	46	-1.86869
1	1471000	47	-2.27784
1	1472000	37	-1.72387
1	1473000	50	-2.31906
1	1474000	36	-1.73741
1	1475000	20	-1.87572
1	1476000	38	-2.28974
1	1477000	40	-1.92771
1	1478000	40	-1.32327
1	1479000	52	-1.93572
1	1480000	35	-2.06113
1	1481000	26	-1.47132
1	1482000	46	-1.38646
1	1483000	34	-1.70466
1	1484000	35	-1.74734
1	1485000	22	-1.05173
1	1486000	28	-1.15265
1	1487000	45	-2.16778
1	1488000	31	-2.04457
1	1489000	43	-0.927118
1	1490000	36	-1.00715
1	1491000	46	-2.1232
1	1492000	38	-2.17401
1	1493000	40	-1.92212
1	1494000	37	-2.28136
1	1495000	36	-2.02142
1	1496000	48	-2.13596
1	1497000	38	-1.67848
1	1498000	44	-2.25457
1	1499000	35	-2.01527
1	1500000	34	-2.02092
1	1501000	36	-1.67883
1	1502000	30	-2.19512
1	1503000	38	-1.21719
1	1504000	29	-1.8295
1	1505000	27	-1.23725
1	1506000	39	-2.24643
1	1507000	26	-1.33195
1	1508000	23	-1.02945
1	1509000	38	-1.61238
1	1510000	25	-1.69263
1	1511000	26	-1.04298
1	1512000	24	-2.10233
1	1513000	42	-2.07835
1	1514000	41	-1.79049
1	1515000	30	-1.69758
1	1516000	44	-2.05661
1	1517000	39	-2.09184
1	1518000	51	-2.32601
1	1519000	72	-2.14181
1	1520000	38	-1.6312
1	1521000	39	-1.56492
1	1522000	51	-0.93125
1	1523000	30	-1.94426
1	1524000	43	-1.52793
1	1525000	39	-2.1454
1	1526000	47	-1.50849
1	1527000	29	-1.73298
1	1528000	47	-2.33376
1	1529000	35	-0.25601
1	1530000	27	-1.01062
1	1531000	26	-1.38348
1	1532000	22	-1.07124
1	1533000	40	-2.07123
1	1534000	30	-1.88069
1	1535000	20	-1.13555
1	1536000	39	-2.26509
1	1537000	31	-1.47624
1	1538000	42	-2.18374
1	1539000	34	-1.47919
1	1540000	23	-1.82832
1	1541000	10	-0.0512641
1	1542000	24	-2.01253
1	1543000	29	-1.0757
1	1544000	32	-1.71278
1	1545000	35	-1.7989
1	1546000	23	-1.49049
1	1547000	28	-1.9532
1	1548000	30	-1.04307
1	1549000	37	-1.62832
1	1550000	29	-1.82377
1	1551000	21	-0.907827
1	1552000	40	-1.94657
1	1553000	27	-1.1071
1	1554000	37	-1.86572
1	1555000	36	-1.61613
1	1556000	30	-1.93001
1	1557000	43	-1.95276
1	1558000	44	-2.12137
1	1559000	36	-1.67596
1	1560000	48	-2.05756
1	1561000	46	-2.01626
1	1562000	63	-1.99054
1	1563000	56	-2.27637
1	1564000	37	-1.96391
1	1565000	32	-2.17707
1	1566000	35	-1.92356
1	1567000	35	-1.78612
1	1568000	1	-0.698766
1	1569000	3	-1.13842
1	1570000	18	-1.67581
1	1571000	18	-1.57845
1	1572000	64	-2.24522
1	1573000	40	-2.31256
1	1574000	40	-1.76243
1	1575000	39	-2.05082
1	1576000	30	-1.74883
1	1577000	9	-1.6935
1	1578000	6	-1.01865
1	1579000	12	-1.80995
1	1580000	33	-1.80164
1	1581000	45	-1.99453
1	1582000	35	-1.95341
1	1583000	32	-2.16364
1	1584000	34	-0.376037
1	1585000	41	-0.853079
1	1586000	53	-2.08142
1	1587000	24	-2.01278
1	1588000	23	-1.31679
1	1589000	9	-1.60894
1	1590000	42	-1.1335
1	1591000	16	-1.17655
1	1592000	39	-1.38354
1	1593000	17	-1.75275
1	1594000	35	-1.80497
1	1595000	34	-1.80362
1	1596000	38	-1.53215
1	1597000	50	-2.27846
1	1598000	48	-1.52069
1	1599000	35	-1.4196
1	1600000	27	-1.68594
1	1601000	41	-2.11033
1	1602000	53	-1.9718
1	1603000	42	-1.3784
1	1604000	44	-2.13458
1	1605000	40	-2.08945
1	1606000	40	-1.63243
1	1607000	24	-2.04921
1	1608000	17	-1.51498
1	1609000	61	-2.00317
1	1610000	60	-2.00187
1	1611000	49	-1.46259
1	1612000	31	-1.28469
1	1613000	40	-2.29634
1	1614000	40	-2.19526
1	1615000	35	-1.30007
1	1616000	40	-1.70183
1	1617000	37	-1.65613
1	1618000	43	-0.995489
1	1619000	42	-1.43345
1	1620000	47	-0.985775
1	1621000	25	-2.15536
1	1622000	5	-0.131975
1	1623000	19	-1.81135
1	1624000	13	-1.24275
1	1625000	24	-1.74822
1	1626000	28	-2.09187
1	1627000	21	-1.04773
1	1628000	39	-1.51864
1	1629000	20	-1.81697
1	1630000	8	-1.62026
1	1631000	8	-1.63668
1	1632000	3	-1.12875
1	1633000	11	-0.438633
1	1634000	6	-1.24326
1	1635000	79	-1.40151
1	1636000	42	-1.2608
1	1637000	30	0.0476026
1	1638000	48	-0.956811
1	1639000	55	-0.183467
1	1640000	11	0.593402
1	1641000	2	-0.907765
1	1642000	10	-1.71342
1	1643000	7	-0.601933
1	1644000	26	-0.712692
1	1645000	30	0.625296
1	1646000	32	1.14761
1	1647000	48	-1.05944
1	1648000	36	-0.920339
1	1649000	37	-0.693979
1	1650000	50	-0.75303
1	1651000	34	0.335079
1	1652000	54	-2.13621
1	1653000	30	-0.416098
1	1654000	11	-0.432365
1	1655000	34	-1.62553
1	1656000	24	-2.04525
1	1657000	62	-1.79137
1	1658000	49	-2.00703
1	1659000	11	-1.57402
1	1660000	40	-1.04955
1	1661000	45	-1.77851
1	1662000	29	-1.18226
1	1663000	40	-0.988459
1	1664000	41	-1.83343
1	1665000	39	-0.868617
1	1666000	36	-1.09814
1	1667000	51	-1.43857
1	1668000	41	-1.86404
1	1669000	36	-0.795579
1	1670000	32	-1.53081
1	1671000	38	-0.789497
1	1672000	40	-1.49672
1	1673000	46	-1.72243
1	1674000	42	-1.66156
1	1675000	19	-1.32511
1	1676000	2	1.1871
1	1677000	13	-1.70392
1	1678000	7	-0.609805
1	1679000	16	-1.8487
1	1680000	48	-1.79839
1	1681000	40	-1.08098
1	1682000	10	-1.7537
1	1683000	17	-0.487211
1	1684000	38	-1.22702
1	1685000	46	-2.15551
1	1686000	48	-1.71324
1	1687000	44	-1.63866
1	1688000	46	-1.72587
1	1689000	32	-1.71733
1	1690000	42	-2.0402
1	1691000	46	-2.11103
1	1692000	46	-2.0788
1	1693000	36	-1.97805
1	1694000	26	-1.86725
1	1695000	38	-1.61793
1	1696000	39	-1.76536
1	1697000	20	-2.00808
1	1698000	27	-1.21665
1	1699000	22	-1.81062
1	1700000	36	-2.25209
1	1701000	31	-2.25849
1	1702000	28	-1.31312
1	1703000	25	-1.01362
1	1704000	23	-1.07583
1	1705000	27	-0.671775
1	1706000	33	-1.41404
1	1707000	21	-1.54284
1	1708000	18	-1.55731
1	1709000	17	-1.84533
1	1710000	24	-1.70784
1	1711000	29	-2.14768
1	1712000	33	-1.99352
1	1713000	34	-1.80979
1	1714000	29	-2.0081
1	1715000	30	-2.00972
1	1716000	33	-2.24465
1	1717000	27	-2.17659
1	1718000	23	-2.09063
1	1719000	23	-2.11435
1	1720000	37	-2.28681
1	1721000	25	-1.75003
1	1722000	35	-1.84428
1	1723000	25	-1.79051
1	1724000	27	-1.82638
1	1725000	37	-1.89466
1	1726000	31	-2.22486
1	1727000	30	-2.19937
1	1728000	40	-2.03423
1	1729000	27	-2.16335
1	1730000	40	-2.16665
1	1731000	24	-2.12155
1	1732000	31	-2.01111
1	1733000	26	-1.77861
1	1734000	26	-1.85888
1	1735000	32	-2.24632
1	1736000	32	-1.84414
1	1737000	32	-2.12708
1	1738000	29	-2.10667
1	1739000	37	-2.27382
1	1740000	28	-1.80523
1	1741000	39	-1.93272
1	1742000	28	-1.89717
1	1743000	32	-1.98159
1	1744000	22	-1.9671
1	1745000	25	-1.91987
1	1746000	32	-1.73004
1	1747000	36	-2.25845
1	1748000	23	-1.6833
1	1749000	26	-2.15434
1	1750000	34	-2.19923
1	1751000	31	-1.57647
1	1752000	25	-1.85143
1	1753000	35	-2.08563
1	1754000	23	-2.01002
1	1755000	21	-2.04843
1	1756000	20	-2.06033
1	1757000	34	-2.04662
1	1758000	32	-2.2319
1	1759000	27	-1.32893
1	1760000	33	-2.00307
1	1761000	37	-2.08377
1	1762000	40	-1.56777
1	1763000	25	-2.13164
1	1764000	25	-2.16944
1	1765000	19	-1.6749
1	1766000	33	-1.82602
1	1767000	33	-1.9548
1	1768000	25	-1.41068
1	1769000	31	-2.21799
1	1770000	30	-1.45412
1	1771000	39	-2.29166
1	1772000	36	-2.07305
1	1773000	50	-1.42269
1	1774000	31	-1.93928
1	1775000	32	-2.15593
1	1776000	33	-1.81302
1	1777000	30	-2.24046
1	1778000	23	-1.49922
1	1779000	28	-1.91649
1	1780000	27	-1.88996
1	1781000	29	-1.93056
1	1782000	37	-2.0969
1	1783000	32	-1.77277
1	1784000	24	-2.16915
1	1785000	27	-2.20539
1	1786000	36	-2.07569
1	1787000	30	-1.98142
1	1788000	24	-1.94063
1	1789000	22	-2.11099
1	1790000	29	-2.20333
1	1791000	23	-2.09605
1	1792000	27	-1.7747
1	1793000	37	-1.37647
1	1794000	22	-2.12156
1	1795000	31	-1.77474
1	1796000	32	-1.69638
1	1797000	31	-1.73658
1	1798000	29	-2.22575
1	1799000	43	-2.19079
1	1800000	24	-2.0942
1	1801000	24	-1.9325
1	1802000	40	-2.00278
1	1803000	23	-2.09776
1	1804000	27	-1.89205
1	1805000	34	-2.02044
1	1806000	33	-1.7017
1	1807000	26	-2.06432
1	1808000	22	-1.64312
1	1809000	24	-1.87437
1	1810000	29	-1.9437
1	1811000	26	-1.5339
1	1812000	32	-0.71159
1	1813000	34	-1.92583
1	1814000	26	-1.96699
1	1815000	20	-1.7667
1	1816000	35	-2.23609
1	1817000	31	-2.00207
1	1818000	38	-1.82172
1	1819000	29	-1.95599
1	1820000	26	-1.93533
1	1821000	22	-1.74435
1	1822000	12	-0.661622
1	1823000	20	-1.43052
1	1824000	31	-2.2185
1	1825000	23	-2.15957
1	1826000	33	-2.2826
1	1827000	24	-2.05303
1	1828000	32	-1.92501
1	1829000	33	-1.79427
1	1830000	27	-1.76629
1	1831000	36	-2.00047
1	1832000	40	-1.54326
1	1833000	33	-1.41178
1	1834000	41	-1.96407
1	1835000	24	-1.44164
1	1836000	30	-2.01781
1	1837000	32	-1.71264
1	1838000	24	-1.44433
1	1839000	28	-2.08348
1	1840000	27	-1.1335
1	1841000	24	-1.44507
1	1842000	33	-2.25788
1	1843000	22	-1.73623
1	1844000	31	-1.37076
1	1845000	50	-1.98305
1	1846000	34	-1.03528
1	1847000	47	-1.59982
1	1848000	49	-1.89535
1	1849000	39	-1.67734
1	1850000	34	-1.48754
1	1851000	32	-1.39772
1	1852000	29	-1.23406
1	1853000	32	-0.579145
1	1854000	45	-1.65204
1	1855000	35	-1.38131
1	1856000	58	-1.09824
1	1857000	35	-2.03769
1	1858000	32	-1.45003
1	1859000	32	-1.13998
1	1860000	50	-1.73824
1	1861000	51	-1.45514
1	1862000	29	-1.96388
1	1863000	30	-1.49249
1	1864000	40	-2.02415
1	1865000	37	-1.51628
1	1866000	65	-0.730911
1	1867000	20	-0.23168
1	1868000	35	-1.64513
1	1869000	42	-1.43899
1	1870000	54	-2.13878
1	1871000	31	-1.52687
1	1872000	43	-2.06895
1	1873000	38	-0.770726
1	1874000	53	-1.75866
1	1875000	48	-0.672577
1	1876000	32	-1.5922
1	1877000	38	-1.45845
1	1878000	42	-1.71549
1	1879000	58	-1.30049
1	1880000	31	-2.03493
1	1881000	35	-1.39399
1	1882000	35	-0.897382
1	1883000	31	-0.887136
1	1884000	33	-2.00118
1	1885000	29	-1.62894
1	1886000	54	-1.29952
1	1887000	36	-1.83545
1	1888000	49	-1.64653
1	1889000	52	-1.76848
1	1890000	37	-2.24519
1	1891000	54	-1.93683
1	1892000	53	-1.97832
1	1893000	40	-2.1652
1	1894000	36	-1.28477
1	1895000	35	-1.6544
1	1896000	49	-1.57483
1	1897000	50	-1.80035
1	1898000	39	-0.161868
1	1899000	37	-1.38594
1	1900000	47	-0.347938
1	1901000	38	-1.94636
1	1902000	99	-1.79826
1	1903000	41	-1.60341
1	1904000	34	-2.05157
1	1905000	48	-2.03977
1	1906000	54	-2.37932
1	1907000	43	-1.80179
1	1908000	49	-0.50301
1	1909000	44	-0.410282
1	1910000	45	-0.881794
1	1911000	60	-0.624058
1	1912000	56	-1.37885
1	1913000	31	-0.922441
1	1914000	39	-1.362
1	1915000	40	-2.21382
1	1916000	40	-0.482262
1	1917000	45	-0.935702
1	1918000	46	-1.16387
1	1919000	40	-2.0361
1	1920000	42	-1.76017
1	1921000	33	-1.80798
1	1922000	41	-1.52305
1	1923000	84	-1.05402
1	1924000	51	-1.12766
1	1925000	66	-1.23545
1	1926000	49	-1.71337
1	1927000	25	-1.62819
1	1928000	36	-1.66471
1	1929000	39	-1.07819
1	1930000	46	-0.604573
1	1931000	49	-1.4905
1	1932000	36	-1.87543
1	1933000	31	-1.36175
1	1934000	21	-1.24487
1	1935000	30	-1.10625
1	1936000	43	-2.02268
1	1937000	36	-1.57999
1	1938000	27	-1.88453
1	1939000	23	-1.7162
1	1940000	40	-1.8651
1	1941000	46	-0.683283
1	1942000	39	-1.86316
1	1943000	35	-1.97174
1	1944000	37	-2.01835
1	1945000	26	-2.08075
1	1946000	32	-1.76674
1	1947000	22	-1.81805
1	1948000	34	-1.5655
1	1949000	32	-1.9614
1	1950000	19	-1.2844
1	1951000	22	-1.85162
1	1952000	30	-1.60102
1	1953000	47	-1.68914
1	1954000	35	-2.04796
1	1955000	39	-1.76248
1	1956000	39	-2.1362
1	1957000	53	-2.03037
1	1958000	44	-2.27634
1	1959000	63	-2.07275
1	1960000	33	-1.72207
1	1961000	44	-2.15302
1	1962000	38	-1.9218
1	1963000	46	-0.653983
1	1964000	29	-1.44774
1	1965000	34	-2.04535
1	1966000	44	-2.03373
1	1967000	34	-1.73833
1	1968000	32	-1.79497
1	1969000	41	-2.27748
1	1970000	44	-2.26273
1	1971000	48	-1.9638
1	1972000	40	-2.12295
1	1973000	30	-2.11731
1	1974000	45	-2.10402
1	1975000	24	-2.00105
1	1976000	32	-1.8959
1	1977000	46	-2.26895
1	1978000	31	-1.76893
1	1979000	40	-1.38589
1	1980000	34	-1.94567
1	1981000	32	-1.76919
1	1982000	25	-1.65496
1	1983000	45	-1.19457
1	1984000	57	-1.80899
1	1985000	31	-1.13497
1	1986000	58	-1.57808
1	1987000	54	-1.80212
1	1988000	43	-1.49678
1	1989000	49	-2.1103
1	1990000	44	-2.22207
1	1991000	56	-0.896796
1	1992000	47	-1.75841
1	1993000	39	-1.83871
1	1994000	40	-1.65488
1	1995000	41	-1.88458
1	1996000	45	-1.28316
1	1997000	38	-1.51915
1	1998000	51	-1.62803
1	1999000	35	-1.20534
1	2000000	46	-2.01808
1	2001000	40	-1.35959
1	2002000	44	-2.02402
1	2003000	31	-2.15446
1	2004000	48	-1.78915
1	2005000	41	-2.11805
1	2006000	45	-1.47573
1	2007000	38	-1.75554
1	2008000	54	-1.32335
[truncated: 998,000+ more rows]
