# Supplementary material for: Global population genetics and diversity in the TAS2R bitter taste receptor family
Source: Front Genet. 2022 Oct 11;13:952299. doi: 10.3389/fgene.2022.952299 (PMC9592824; doi:10.3389/fgene.2022.952299)
Supplement: Supplementary file 3 [file DataSheet2.zip]

Archive with 2 entries (2 files):
- Data Sheet 2 - Genome-Wide Windowed FST.csv
- __MACOSX/._Data Sheet 2 - Genome-Wide Windowed FST.csv
