# Supplementary material for: Global population genetics and diversity in the TAS2R bitter taste receptor family
Source: Front Genet. 2022 Oct 11;13:952299. doi: 10.3389/fgene.2022.952299 (PMC9592824; doi:10.3389/fgene.2022.952299)
Supplement: Supplementary file 4 [file DataSheet1.csv]

GENE	RSID	Location	cDNA.position	CDS.Position	Protein.Position	REF ALLLELE	ALT ALLELE	Amino.Acids	Codons	MAF	EAS_AF	EUR_AF	AFR_AF	AMR_AF	SAS_AF	VT	Nuc.DIV	WEIR_FST	Consequence	Impact	SIFT-Qual	SIFT_Quant	PolyPhen-Qual	PolyPhen_Quant
TAS2R1	rs140442651	5:9629253	1211	892	298	A	T	C/S	Tgt/Agt	0.000199681	0	0	8.00E-04	0	0	SNP	0.000399361	-0.000305987	missense_variant	MODERATE	tolerated	0.69	benign	0.056
TAS2R1	rs576165809	5:9629288	1176	857	286	T	C	Q/R	cAa/cGa	0.000199681	0	0	0	0.0014	0	SNP	0.000399361	0.000559489	missense_variant	MODERATE	tolerated	0.1	benign	0.434
TAS2R1	rs2234235	5:9629295	1169	850	284	A	G	L	Ttg/Ctg	0.0219649	0.001	0.0457	0.0129	0.0245	0.0297	SNP	0.0429734	0.0128443	synonymous_variant	LOW	-		-
TAS2R1	rs2234234	5:9629470	994	675	225	G	A	S	agC/agT	0.00179712	0	0	0.0068	0	0	SNP	0.00358851	0.00533183	synonymous_variant	LOW	-		-
TAS2R1	rs572055823	5:9629494	970	651	217	A	G	V	gtT/gtC	0.000199681	0	0.001	0	0	0	SNP	0.000399361	-5.52E-06	synonymous_variant	LOW	-		-
TAS2R1	rs115815829	5:9629505	959	640	214	C	G	G/R	Ggc/Cgc	0.000399361	0	0	0.0015	0	0	SNP	0.000798563	0.000398476	missense_variant	MODERATE	tolerated	0.08	possibly_damaging	0.693
TAS2R1	rs560509095	5:9629506	958	639	213	G	C	A	gcC/gcG	0.000199681	0	0	8.00E-04	0	0	SNP	0.000399361	-0.000305987	synonymous_variant	LOW	-		-
TAS2R1	rs2234233	5:9629529	935	616	206	G	A	R/W	Cgg/Tgg	0.114217	0.1071	0.1521	0.028	0.1268	0.1902	SNP	0.202384	0.04123	missense_variant	MODERATE	tolerated	0.3	benign	0.005
TAS2R1	rs185412063	5:9629567	897	578	193	G	T	A/D	gCt/gAt	0.000599042	0	0.001	0	0.0029	0	SNP	0.0011976	0.00108188	missense_variant	MODERATE	deleterious	0	probably_damaging	0.98
TAS2R1	rs563272071	5:9629623	841	522	174	T	C	I/M	atA/atG	0.000199681	0.001	0	0	0	0	SNP	0.000399361	-8.02E-06	missense_variant	MODERATE	deleterious	0.02	benign	0.063
TAS2R1	rs531924656	5:9629645	819	500	167	T	G	Q/P	cAa/cCa	0.000399361	0.002	0	0	0	0	SNP	0.000798563	0.000994328	missense_variant	MODERATE	tolerated	0.28	benign	0.289
TAS2R1	rs551734295	5:9629654	810	491	164	G	T	A/D	gCc/gAc	0.000199681	0	0	0	0	0.001	SNP	0.000399361	3.05E-05	missense_variant	MODERATE	tolerated	0.06	benign	0.111
TAS2R1	rs201055995	5:9629660	804	485	162	T	G	Q/P	cAa/cCa	0.000399361	0	0	0.0015	0	0	SNP	0.000798563	0.000398476	missense_variant	MODERATE	tolerated	0.34	benign	0.01
TAS2R1	rs527946187	5:9629674	790	471	157	C	A	R/S	agG/agT	0.000199681	0	0	8.00E-04	0	0	SNP	0.000399361	-0.000305987	missense_variant	MODERATE	tolerated	0.81	benign	0.038
TAS2R1	rs191536176	5:9629703	761	442	148	C	A	A/S	Gca/Tca	0.000199681	0	0	8.00E-04	0	0	SNP	0.000399361	-0.000305987	missense_variant	MODERATE	tolerated	0.56	benign	0.004
TAS2R1	rs2234232	5:9629723	741	422	141	C	T	C/Y	tGt/tAt	0.00758786	0	0	0.0265	0.0043	0	SNP	0.0150636	0.0207402	missense_variant	MODERATE	deleterious	0.04	possibly_damaging	0.629
TAS2R1	rs536675970	5:9629773	691	372	124	C	A	K/N	aaG/aaT	0.000199681	0	0	0	0	0.001	SNP	0.000399361	3.05E-05	missense_variant	MODERATE	deleterious	0.02	benign	0.248
TAS2R1	rs41469	5:9629813	651	332	111	C	T	R/H	cGt/cAt	0.14357	0.4643	0.008	0.0794	0.1297	0.0491	SNP	0.245965	0.263688	missense_variant	MODERATE	deleterious	0.01	benign	0.001
TAS2R1	rs183096214	5:9629814	650	331	111	G	A	R/C	Cgt/Tgt	0.000399361	0.002	0	0	0	0	SNP	0.000798563	0.000994328	missense_variant	MODERATE	deleterious	0.01	benign	0.139
TAS2R1	rs73743124	5:9629848	616	297	99	G	A	L	ctC/ctT	0.00259585	0.001	0	0.0091	0	0	SNP	0.00517925	0.00641075	synonymous_variant	LOW	-		-
TAS2R1	rs138330930	5:9629856	608	289	97	T	A	T/S	Aca/Tca	0.000199681	0	0.001	0	0	0	SNP	0.000399361	-5.52E-06	missense_variant	MODERATE	deleterious	0.05	probably_damaging	0.913
TAS2R1	rs571918935	5:9629905	559	240	80	C	T	A	gcG/gcA	0.000199681	0	0	0	0	0.001	SNP	0.000399361	3.05E-05	synonymous_variant	LOW	-		-
TAS2R1	rs200371021	5:9629940	524	205	69	C	A	V/F	Gtt/Ttt	0.000199681	0	0	8.00E-04	0	0	SNP	0.000399361	-0.000305987	missense_variant	MODERATE	tolerated	0.4	benign	0.034
TAS2R1	rs554466158	5:9629990	474	155	52	G	C	A/G	gCa/gGa	0.000199681	0	0	0	0	0.001	SNP	0.000399361	3.05E-05	missense_variant	MODERATE	deleterious	0.05	benign	0.282
TAS2R1	rs201583253	5:9630012	452	133	45	C	A	D/Y	Gat/Tat	0.000199681	0.001	0	0	0	0	SNP	0.000399361	-8.02E-06	missense_variant	MODERATE	deleterious	0	probably_damaging	0.996
TAS2R1	rs2234231	5:9630017	447	128	43	G	A	P/L	cCg/cTg	0.000998403	0	0	0.0038	0	0	SNP	0.00199521	0.00251232	missense_variant	MODERATE	deleterious	0	possibly_damaging	0.818
TAS2R1	rs200698320	5:9630065	399	80	27	A	G	I/T	aTt/aCt	0.000399361	0.001	0	0	0	0.001	SNP	0.000798563	-0.000240923	missense_variant	MODERATE	deleterious	0	possibly_damaging	0.62
TAS2R3	rs572987395	7:141463959	63	1	1	A	G	M/V	Atg/Gtg	0.000199681	0	0	0	0	0.001	SNP	0.000399361	3.05E-05	start_lost	HIGH	deleterious	0	possibly_damaging	0.74
TAS2R3	rs140781608	7:141463994	98	36	12	G	A	L	ctG/ctA	0.00239617	0	0	0.0091	0	0	SNP	0.0047818	0.00744726	synonymous_variant	LOW	-		-
TAS2R3	rs146979075	7:141464029	133	71	24	A	G	N/S	aAt/aGt	0.000798722	0.002	0	8.00E-04	0	0.001	SNP	0.00159649	-0.000202056	missense_variant	MODERATE	deleterious	0	probably_damaging	1
TAS2R3	rs143650871	7:141464038	142	80	27	T	C	I/T	aTt/aCt	0.000199681	0	0	8.00E-04	0	0	SNP	0.000399361	-0.000305987	missense_variant	MODERATE	deleterious	0	possibly_damaging	0.658
TAS2R3	rs150526664	7:141464050	154	92	31	A	G	N/S	aAt/aGt	0.000599042	0	0	0.0023	0	0	SNP	0.0011976	0.00110301	missense_variant	MODERATE	deleterious	0.04	benign	0.39
TAS2R3	rs138466830	7:141464063	167	105	35	G	A	W/*	tgG/tgA	0.000599042	0	0.002	8.00E-04	0	0	SNP	0.0011976	0.00022819	stop_gained	HIGH	-		-
TAS2R3	rs530540815	7:141464111	215	153	51	G	A	L	ctG/ctA	0.000199681	0	0	8.00E-04	0	0	SNP	0.000399361	-0.000305987	synonymous_variant	LOW	-		-
TAS2R3	rs117113617	7:141464118	222	160	54	T	C	L	Ttg/Ctg	0.00219649	0.0079	0	0	0	0.0031	SNP	0.0043842	0.00457786	synonymous_variant	LOW	-		-
TAS2R3	rs200812320	7:141464262	366	304	102	T	C	C/R	Tgt/Cgt	0.000798722	0	0	0	0	0.0041	SNP	0.00159649	0.00315278	missense_variant	MODERATE	deleterious	0	probably_damaging	0.995
TAS2R3	rs149232525	7:141464307	411	349	117	C	T	P/S	Ccc/Tcc	0.000998403	0	0	0.0038	0	0	SNP	0.00199521	0.00251232	missense_variant	MODERATE	deleterious	0.04	benign	0.124
TAS2R3	rs200480259	7:141464321	425	363	121	G	C	W/C	tgG/tgC	0.000399361	0.002	0	0	0	0	SNP	0.000798563	0.000994328	missense_variant	MODERATE	deleterious	0	probably_damaging	1
TAS2R3	rs571879994	7:141464322	426	364	122	C	T	L/F	Ctc/Ttc	0.000399361	0.002	0	0	0	0	SNP	0.000798563	0.000994328	missense_variant	MODERATE	deleterious	0.02	probably_damaging	1
TAS2R3	rs539190687	7:141464336	440	378	126	T	G	V	gtT/gtG	0.000199681	0	0	0	0	0.001	SNP	0.000399361	3.05E-05	synonymous_variant	LOW	-		-
TAS2R3	rs551280379	7:141464343	447	385	129	G	T	V/L	Gtg/Ttg	0.000199681	0	0.001	0	0	0	SNP	0.000399361	-5.52E-06	missense_variant	MODERATE	tolerated	0.14	benign	0.335
TAS2R3	rs144467469	7:141464348	452	390	130	G	A	M/I	atG/atA	0.000798722	0	0.001	0	0.0014	0.002	SNP	0.00159649	4.40E-05	missense_variant	MODERATE	tolerated	0.5	benign	0.001
TAS2R3	rs144545407	7:141464372	476	414	138	G	A	L	ctG/ctA	0.000199681	0	0	8.00E-04	0	0	SNP	0.000399361	-0.000305987	synonymous_variant	LOW	-		-
TAS2R3	rs189749085	7:141464393	497	435	145	C	T	T	acC/acT	0.000199681	0	0.001	0	0	0	SNP	0.000399361	-5.52E-06	synonymous_variant	LOW	-		-
TAS2R3	rs566673060	7:141464557	661	599	200	A	G	Y/C	tAc/tGc	0.000199681	0	0	0	0.0014	0	SNP	0.000399361	0.000559489	missense_variant	MODERATE	tolerated	0.1	benign	0.132
TAS2R3	rs2270009	7:141464765	869	807	269	C	T	G	ggC/ggT	0.429313	0.6667	0.4632	0.1725	0.5202	0.4325	SNP	0.490105	0.14956	synonymous_variant	LOW	-		-
TAS2R3	rs577538536	7:141464778-141464784	882-888	820-826	274-276	AATGTTTT	A	MFY/X	ATGTTTTat/at	0.000599042	0.003	0	0	0	0	INDEL	0.0011976	0.00199665	frameshift_variant	HIGH	-		-
TAS2R3	rs76494765	7:141464810	914	852	284	C	T	L	ctC/ctT	0.0463259	0.0496	0.005	0.0083	0.0043	0.1667	SNP	0.0883772	0.10524	synonymous_variant	LOW	-		-
TAS2R3	rs544840677	7:141464821	925	863	288	A	C	N/T	aAc/aCc	0.000199681	0	0	0	0	0.001	SNP	0.000399361	3.05E-05	missense_variant	MODERATE	deleterious	0.02	possibly_damaging	0.511
TAS2R3	rs138213858	7:141464856	960	898	300	C	T	R/W	Cgg/Tgg	0.000199681	0	0	0	0	0.001	SNP	0.000399361	3.05E-05	missense_variant	MODERATE	tolerated	0.22	benign	0.003
TAS2R3	rs142127240	7:141464857	961	899	300	G	A	R/Q	cGg/cAg	0.000199681	0	0	8.00E-04	0	0	SNP	0.000399361	-0.000305987	missense_variant	MODERATE	tolerated	0.55	benign	0.005
TAS2R3	rs542654379	7:141464883	987	925	309	G	T	G/*	Gga/Tga	0.000199681	0	0.001	0	0	0	SNP	0.000399361	-5.52E-06	stop_gained	HIGH	-		-
TAS2R3	rs200726267	7:141464897	1001	939	313	C	T	P	ccC/ccT	0.000399361	0.002	0	0	0	0	SNP	0.000798563	0.000994328	synonymous_variant	LOW	-		-
TAS2R4	rs2233995	7:141478296	55	8	3	G	A	R/Q	cGg/cAg	0.0121805	0	0	0.0431	0.0058	0	SNP	0.0240691	0.0351342	missense_variant	MODERATE	tolerated	0.59	benign	0.001
TAS2R4	rs2233996	7:141478297	56	9	3	G	C	R	cgG/cgC	0.0145767	0.0288	0	0.0113	0.0403	0.001	SNP	0.0287341	0.0177354	synonymous_variant	LOW	-		-
TAS2R4	rs2233997	7:141478305	64	17	6	A	C	Y/S	tAt/tCt	0.0061901	0.0109	0	8.00E-04	0.0274	0	SNP	0.012306	0.017296	missense_variant	MODERATE	tolerated	0.1	benign	0.018
TAS2R4	rs2233998	7:141478308	67	20	7	T	C	F/S	tTc/tCc	0.430511	0.6667	0.4662	0.1725	0.5245	0.4325	SNP	0.490441	0.150196	missense_variant	MODERATE	deleterious	0.01	benign	0.003
TAS2R4	rs146143218	7:141478362	121	74	25	T	C	L/P	cTg/cCg	0.000199681	0	0	8.00E-04	0	0	SNP	0.000399361	-0.000305987	missense_variant	MODERATE	deleterious	0.03	probably_damaging	0.942
TAS2R4	rs144806722	7:141478468	227	180	60	A	G	G	ggA/ggG	0.000199681	0	0	8.00E-04	0	0	SNP	0.000399361	-0.000305987	synonymous_variant	LOW	-		-
TAS2R4	rs2233999	7:141478474	233	186	62	T	A	F/L	ttT/ttA	0.00279553	0	0	0.0098	0.0014	0	SNP	0.00557654	0.00714466	missense_variant	MODERATE	tolerated	0.31	benign	0.005
TAS2R4	rs147698747	7:141478495	254	207	69	C	T	F	ttC/ttT	0.000599042	0	0.001	0.0015	0	0	SNP	0.0011976	-7.24E-05	synonymous_variant	LOW	-		-
TAS2R4	rs2234000	7:141478509	268	221	74	C	T	T/M	aCg/aTg	0.00678914	0.0337	0	0	0	0	SNP	0.0134888	0.0330605	missense_variant	MODERATE	tolerated	0.23	benign	0.008
TAS2R4	rs114970464	7:141478510	269	222	74	G	A	T	acG/acA	0.00179712	0	0	0.0068	0	0	SNP	0.00358851	0.00533183	synonymous_variant	LOW	-		-
TAS2R4	rs200554185	7:141478555	314	267	89	G	C	M/I	atG/atC	0.000199681	0	0.001	0	0	0	SNP	0.000399361	-5.52E-06	missense_variant	MODERATE	tolerated	0.14	benign	0.009
TAS2R4	rs2234001	7:141478574	333	286	96	G	C	V/L	Gtc/Ctc	0.526558	0.745	0.4722	0.3192	0.5793	0.6002	SNP	0.498689	0.11279	missense_variant	MODERATE	tolerated	1	benign	0
TAS2R4	rs183276675	7:141478600	359	312	104	C	A	I	atC/atA	0.000199681	0.001	0	0	0	0	SNP	0.000399361	-8.02E-06	synonymous_variant	LOW	-		-
TAS2R4	rs142313979	7:141478691	450	403	135	G	C	A/P	Gcc/Ccc	0.000199681	0	0.001	0	0	0	SNP	0.000399361	-5.52E-06	missense_variant	MODERATE	tolerated	0.06	probably_damaging	0.938
TAS2R4	rs2234002	7:141478800	559	512	171	G	A	S/N	aGt/aAt	0.491414	0.745	0.4722	0.1929	0.5663	0.6002	SNP	0.499952	0.191401	missense_variant	MODERATE	tolerated	1	benign	0.006
TAS2R4	rs2234003	7:141478859	618	571	191	A	G	I/V	Att/Gtt	0.00119808	0	0	0.0045	0	0	SNP	0.00239377	0.00321708	missense_variant	MODERATE	tolerated	0.36	benign	0.026
TAS2R4	rs373888308	7:141478890	649	602	201	A	G	H/R	cAc/cGc	0.000399361	0.002	0	0	0	0	SNP	0.000798563	0.000994328	missense_variant	MODERATE	tolerated	0.32	benign	0.029
TAS2R4	rs566476927	7:141478904	663	616	206	C	T	H/Y	Cat/Tat	0.000199681	0	0	0	0	0.001	SNP	0.000399361	3.05E-05	missense_variant	MODERATE	deleterious	0	probably_damaging	1
TAS2R4	rs201865562	7:141478919	678	631	211	C	T	Q/*	Cag/Tag	0.000199681	0	0.001	0	0	0	SNP	0.000399361	-5.52E-06	stop_gained	HIGH	-		-
TAS2R4	rs201029247	7:141478933	692	645	215	T	C	T	acT/acC	0.000199681	0	0.001	0	0	0	SNP	0.000399361	-5.52E-06	synonymous_variant	LOW	-		-
TAS2R4	rs531737226	7:141478949	708	661	221	C	A	Q/K	Cag/Aag	0.000199681	0	0	0	0	0.001	SNP	0.000399361	3.05E-05	missense_variant	MODERATE	tolerated	0.11	possibly_damaging	0.765
TAS2R4	rs143483580	7:141478953	712	665	222	C	T	T/M	aCg/aTg	0.000599042	0	0.001	8.00E-04	0.0014	0	SNP	0.0011976	-0.000421691	missense_variant	MODERATE	tolerated	0.39	benign	0.05
TAS2R4	rs137945664	7:141478956	715	668	223	A	G	E/G	gAa/gGa	0.000199681	0	0	8.00E-04	0	0	SNP	0.000399361	-0.000305987	missense_variant	MODERATE	deleterious	0	probably_damaging	0.984
TAS2R4	rs142311564	7:141478964	723	676	226	G	A	V/I	Gta/Ata	0.000399361	0	0	8.00E-04	0.0014	0	SNP	0.000798563	-0.000125322	missense_variant	MODERATE	tolerated	0.12	benign	0.017
TAS2R4	rs117253829	7:141479004	763	716	239	A	G	Y/C	tAc/tGc	0.000199681	0	0.001	0	0	0	SNP	0.000399361	-5.52E-06	missense_variant	MODERATE	deleterious	0	probably_damaging	1
TAS2R4	rs139008992	7:141479006	765	718	240	A	G	I/V	Att/Gtt	0.000399361	0	0	0.0015	0	0	SNP	0.000798563	0.000398476	missense_variant	MODERATE	tolerated	0.24	benign	0.078
TAS2R4	rs370122253	7:141479033	792	745	249	C	T	Q/*	Cag/Tag	0.000199681	0	0.001	0	0	0	SNP	0.000399361	-5.52E-06	stop_gained	HIGH	-		-
TAS2R4	rs545863897	7:141479073	832	785	262	A	C	K/T	aAa/aCa	0.000399361	0	0.001	0	0	0.001	SNP	0.000798563	-0.000239676	missense_variant	MODERATE	tolerated	0.12	benign	0.007
TAS2R4	rs146151246	7:141479164	923	876	292	G	A	K	aaG/aaA	0.000199681	0	0	8.00E-04	0	0	SNP	0.000399361	-0.000305987	synonymous_variant	LOW	-		-
TAS2R5	rs372174387	7:141490170	154	9	3	C	T	S	agC/agT	0.000199681	0	0	8.00E-04	0	0	SNP	0.000399361	-0.000305987	synonymous_variant	LOW	-		-
TAS2R5	rs540993133	7:141490176	160	15	5	C	A	G	ggC/ggA	0.000399361	0	0	0	0	0.002	SNP	0.000798563	0.00107127	synonymous_variant	LOW	-		-
TAS2R5	rs2234013	7:141490219	203	58	20	G	A	G/S	Ggt/Agt	0.00299521	0	0.008	0	0.0058	0.0031	SNP	0.00597367	0.00329743	missense_variant	MODERATE	deleterious	0.02	possibly_damaging	0.896
TAS2R5	rs2227264	7:141490238	222	77	26	G	T	S/I	aGc/aTc	0.452476	0.7014	0.4672	0.2065	0.5648	0.4335	SNP	0.495582	0.148763	missense_variant	MODERATE	tolerated	0.47	benign	0
TAS2R5	rs144615570	7:141490280	264	119	40	A	C	N/T	aAc/aCc	0.000199681	0	0	8.00E-04	0	0	SNP	0.000399361	-0.000305987	missense_variant	MODERATE	tolerated	0.42	benign	0.065
TAS2R5	rs566687143	7:141490284	268	123	41	G	A	W/*	tgG/tgA	0.000199681	0	0	8.00E-04	0	0	SNP	0.000399361	-0.000305987	stop_gained	HIGH	-		-
TAS2R5	rs534241411	7:141490296	280	135	45	C	T	N	aaC/aaT	0.000199681	0.001	0	0	0	0	SNP	0.000399361	-8.02E-06	synonymous_variant	LOW	-		-
TAS2R5	rs147887777	7:141490325	309	164	55	G	A	R/Q	cGa/cAa	0.000199681	0	0	0	0.0014	0	SNP	0.000399361	0.000559489	missense_variant	MODERATE	deleterious	0.03	probably_damaging	0.954
TAS2R5	rs201786698	7:141490387	371	226	76	C	T	R/C	Cgt/Tgt	0.000399361	0	0.001	0	0.0014	0	SNP	0.000798563	2.49E-05	missense_variant	MODERATE	tolerated	0.18	possibly_damaging	0.697
TAS2R5	rs200318022	7:141490388	372	227	76	G	A	R/H	cGt/cAt	0.000199681	0.001	0	0	0	0	SNP	0.000399361	-8.02E-06	missense_variant	MODERATE	tolerated	0.57	benign	0.002
TAS2R5	rs148686585	7:141490396	380	235	79	C	T	R/C	Cgc/Tgc	0.00259585	0	0	0.0098	0	0	SNP	0.00517925	0.00815256	missense_variant	MODERATE	tolerated	0.21	possibly_damaging	0.892
TAS2R5	rs574839256	7:141490402	386	241	81	C	G	L/V	Ctt/Gtt	0.000199681	0	0	0	0	0.001	SNP	0.000399361	3.05E-05	missense_variant	MODERATE	tolerated	0.12	benign	0.074
TAS2R5	rs542309525	7:141490426	410	265	89	A	T	S/C	Agc/Tgc	0.000199681	0	0	0	0	0.001	SNP	0.000399361	3.05E-05	missense_variant	MODERATE	deleterious	0	probably_damaging	0.995
TAS2R5	rs142196311	7:141490447	431	286	96	G	A	A/T	Gcc/Acc	0.000199681	0	0	8.00E-04	0	0	SNP	0.000399361	-0.000305987	missense_variant	MODERATE	tolerated	0.21	possibly_damaging	0.718
TAS2R5	rs140264085	7:141490484	468	323	108	C	T	T/M	aCg/aTg	0.000399361	0.002	0	0	0	0	SNP	0.000798563	0.000994328	missense_variant	MODERATE	tolerated	0.14	benign	0.298
TAS2R5	rs2234014	7:141490499	483	338	113	C	T	P/L	cCg/cTg	0.00798722	0	0.001	0.028	0.0029	0	SNP	0.01585	0.0219268	missense_variant	MODERATE	deleterious	0.01	probably_damaging	0.989
TAS2R5	rs565027262	7:141490505	489	344	115	A	G	Y/C	tAc/tGc	0.000199681	0	0	0	0	0.001	SNP	0.000399361	3.05E-05	missense_variant	MODERATE	tolerated	0.17	benign	0.013
TAS2R5	rs61743257	7:141490524	508	363	121	G	A	R	agG/agA	0.0155751	0	0	0.0567	0.0043	0	SNP	0.0306711	0.0486692	synonymous_variant	LOW	-		-
TAS2R5	rs199750364	7:141490526	510	365	122	C	T	A/V	gCc/gTc	0.000199681	0	0	8.00E-04	0	0	SNP	0.000399361	-0.000305987	missense_variant	MODERATE	tolerated	1	benign	0.041
TAS2R5	rs138540211	7:141490531	515	370	124	A	G	N/D	Aac/Gac	0.000599042	0	0	0	0.0043	0	SNP	0.0011976	0.00369803	missense_variant	MODERATE	tolerated	0.49	benign	0.193
TAS2R5	rs200486504	7:141490643	627	482	161	C	A	P/H	cCc/cAc	0.00279553	0	0	0	0	0.0143	SNP	0.00557654	0.0135583	missense_variant	MODERATE	tolerated	0.08	possibly_damaging	0.796
TAS2R5	rs34529840	7:141490661	645	500	167	A	G	Y/C	tAc/tGc	0.0155751	0	0	0.0567	0.0043	0	SNP	0.0306711	0.0486692	missense_variant	MODERATE	tolerated	0.19	benign	0.071
TAS2R5	rs559569114	7:141490686	670	525	175	A	G	S	tcA/tcG	0.000399361	0	0	0	0	0.002	SNP	0.000798563	0.00107127	synonymous_variant	LOW	-		-
TAS2R5	rs534109459	7:141490757	741	596	199	A	G	H/R	cAc/cGc	0.000399361	0.002	0	0	0	0	SNP	0.000798563	0.000994328	missense_variant	MODERATE	tolerated	0.41	benign	0.405
TAS2R5	rs139239350	7:141490789	773	628	210	A	G	R/G	Agg/Ggg	0.000199681	0	0	0	0.0014	0	SNP	0.000399361	0.000559489	missense_variant	MODERATE	deleterious	0.01	benign	0.002
TAS2R5	rs2234015	7:141490799	783	638	213	G	A	R/Q	cGg/cAg	0.0195687	0	0	0.0696	0.0086	0	SNP	0.0383792	0.0578281	missense_variant	MODERATE	tolerated	0.69	benign	0.036
TAS2R5	rs538484206	7:141490889	873	728	243	C	A	T/N	aCc/aAc	0.000199681	0	0	8.00E-04	0	0	SNP	0.000399361	-0.000305987	missense_variant	MODERATE	tolerated	0.27	possibly_damaging	0.67
TAS2R5	rs556299073	7:141490902	886	741	247	T	C	Y	taT/taC	0.000199681	0	0	0	0.0014	0	SNP	0.000399361	0.000559489	synonymous_variant	LOW	-		-
TAS2R5	rs574749006	7:141490917	901	756	252	C	T	T	acC/acT	0.000199681	0	0.001	0	0	0	SNP	0.000399361	-5.52E-06	synonymous_variant	LOW	-		-
TAS2R5	rs367787926	7:141490941	925	780	260	C	G	L	ctC/ctG	0.000199681	0	0	8.00E-04	0	0	SNP	0.000399361	-0.000305987	synonymous_variant	LOW	-		-
TAS2R5	rs200812204	7:141490954	938	793	265	C	T	P/S	Cct/Tct	0.000199681	0.001	0	0	0	0	SNP	0.000399361	-8.02E-06	missense_variant	MODERATE	deleterious	0.01	probably_damaging	0.98
TAS2R5	rs2234016	7:141491042	1026	881	294	G	T	R/L	cGg/cTg	0.00119808	0	0	0.0045	0	0	SNP	0.00239377	0.00321708	missense_variant	MODERATE	tolerated	0.68	benign	0.02
TAS2R5	rs151221895	7:141491049	1033	888	296	C	G	C/W	tgC/tgG	0.000998403	0	0	0.0038	0	0	SNP	0.00199521	0.00251232	missense_variant	MODERATE	tolerated	0.06	benign	0.405
TAS2R7	rs147748080	12:10954219	1008	951	317	T	C	Q	caA/caG	0.00339457	0	0	0.0129	0	0	SNP	0.00676744	0.0109745	synonymous_variant	LOW	-		-
TAS2R7	rs546643951	12:10954246	981	924	308	T	C	K	aaA/aaG	0.000199681	0	0	8.00E-04	0	0	SNP	0.000399361	-0.000305987	synonymous_variant	LOW	-		-
TAS2R7	rs566674735	12:10954251	976	919	307	G	A	L	Cta/Tta	0.000399361	0	0.002	0	0	0	SNP	0.000798563	0.000999314	synonymous_variant	LOW	-		-
TAS2R7	rs619381	12:10954258	969	912	304	C	T	M/I	atG/atA	0.0908546	0.0893	0.0855	0.0098	0.111	0.1933	SNP	0.165233	0.0570301	missense_variant	MODERATE	deleterious	0.01	benign	0.056
TAS2R7	rs144773045	12:10954283	944	887	296	G	C	S/C	tCt/tGt	0.000199681	0	0	0	0.0014	0	SNP	0.000399361	0.000559489	missense_variant	MODERATE	tolerated	0.12	benign	0.085
TAS2R7	rs569111567	12:10954304	923	866	289	T	C	N/S	aAc/aGc	0.000199681	0	0	8.00E-04	0	0	SNP	0.000399361	-0.000305987	missense_variant	MODERATE	tolerated	0.09	benign	0.106
TAS2R7	rs537722865	12:10954307	920	863	288	C	T	G/E	gGg/gAg	0.000199681	0	0.001	0	0	0	SNP	0.000399361	-5.52E-06	missense_variant	MODERATE	tolerated	0.06	benign	0.148
TAS2R7	rs558100889	12:10954348	879	822	274	A	T	A	gcT/gcA	0.000199681	0	0	0	0	0.001	SNP	0.000399361	3.05E-05	synonymous_variant	LOW	-		-
TAS2R7	rs11838055	12:10954382	845	788	263	G	A	T/M	aCg/aTg	0.0081869	0	0	0.0303	0.0014	0	SNP	0.016243	0.0259935	missense_variant	MODERATE	tolerated	0.11	probably_damaging	0.954
TAS2R7	rs3759251	12:10954383	844	787	263	T	A	T/S	Acg/Tcg	0.019369	0.0754	0.007	0.0023	0.0058	0.0072	SNP	0.0379953	0.0512698	missense_variant	MODERATE	tolerated	0.79	benign	0.024
TAS2R7	rs201086265	12:10954420	807	750	250	G	A	S	tcC/tcT	0.000199681	0	0.001	0	0	0	SNP	0.000399361	-5.52E-06	synonymous_variant	LOW	-		-
TAS2R7	rs201373219	12:10954430	797	740	247	T	C	Y/C	tAc/tGc	0.000199681	0	0.001	0	0	0	SNP	0.000399361	-5.52E-06	missense_variant	MODERATE	deleterious	0	probably_damaging	1
TAS2R7	rs141119585	12:10954474	753	696	232	T	C	R	agA/agG	0.00339457	0	0	0.0129	0	0	SNP	0.00676744	0.0109745	synonymous_variant	LOW	-		-
TAS2R7	rs555855507	12:10954521	706	649	217	G	C	L/V	Ctc/Gtc	0.000199681	0	0	0	0	0.001	SNP	0.000399361	3.05E-05	missense_variant	MODERATE	deleterious	0.05	benign	0.192
TAS2R7	rs150192473	12:10954530	697	640	214	G	A	R/*	Cga/Tga	0.00579073	0	0	8.00E-04	0.0403	0	SNP	0.0115167	0.0408502	stop_gained	HIGH	-		-
TAS2R7	rs144996309	12:10954536	691	634	212	T	C	I/V	Atc/Gtc	0.00199681	0	0	0.0076	0	0	SNP	0.00398643	0.0060369	missense_variant	MODERATE	tolerated	0.06	benign	0.009
TAS2R7	rs115189887	12:10954544	683	626	209	C	T	R/Q	cGg/cAg	0.000199681	0	0	8.00E-04	0	0	SNP	0.000399361	-0.000305987	missense_variant	MODERATE	deleterious	0.02	benign	0.038
TAS2R7	rs533347154	12:10954545	682	625	209	G	A	R/W	Cgg/Tgg	0.000199681	0	0	8.00E-04	0	0	SNP	0.000399361	-0.000305987	missense_variant	MODERATE	tolerated	1	benign	0
TAS2R7	rs144257075	12:10954579	648	591	197	G	A	C	tgC/tgT	0.000199681	0	0	0	0	0.001	SNP	0.000399361	3.05E-05	synonymous_variant	LOW	-		-
TAS2R7	rs139604652	12:10954583	644	587	196	A	T	V/E	gTg/gAg	0.00459265	0	0.0109	0	0.0115	0.0041	SNP	0.00914494	0.00579205	missense_variant	MODERATE	deleterious	0	possibly_damaging	0.825
TAS2R7	rs529397785	12:10954598	629	572	191	A	G	L/P	cTg/cCg	0.000199681	0	0	0	0.0014	0	SNP	0.000399361	0.000559489	missense_variant	MODERATE	deleterious	0	probably_damaging	0.993
TAS2R7	rs549478633	12:10954608	619	562	188	G	C	L/V	Ctg/Gtg	0.000199681	0	0	8.00E-04	0	0	SNP	0.000399361	-0.000305987	missense_variant	MODERATE	deleterious	0	probably_damaging	0.999
TAS2R7	rs76112700	12:10954632	595	538	180	C	A	A/S	Gct/Tct	0.019369	0.0754	0.007	0.0023	0.0058	0.0072	SNP	0.0379953	0.0512698	missense_variant	MODERATE	tolerated	0.4	benign	0.09
TAS2R7	rs143436633	12:10954666	561	504	168	T	G	L/F	ttA/ttC	0.000199681	0	0	8.00E-04	0	0	SNP	0.000399361	-0.000305987	missense_variant	MODERATE	tolerated	0.47	benign	0.01
TAS2R7	rs149372940	12:10954682	545	488	163	T	C	K/R	aAg/aGg	0.000199681	0	0.001	0	0	0	SNP	0.000399361	-5.52E-06	missense_variant	MODERATE	tolerated	0.1	benign	0.086
TAS2R7	rs199709189	12:10954710	517	460	154	C	T	A/T	Gct/Act	0.000399361	0.002	0	0	0	0	SNP	0.000798563	0.000994328	missense_variant	MODERATE	tolerated	0.36	benign	0.005
TAS2R7	rs184228156	12:10954731	496	439	147	G	C	P/A	Cca/Gca	0.000599042	0	0	0	0.0043	0	SNP	0.0011976	0.00369803	missense_variant	MODERATE	tolerated	0.49	benign	0.084
TAS2R7	rs554036509	12:10954758	469	412	138	C	T	V/M	Gtg/Atg	0.000399361	0	0	0	0	0.002	SNP	0.000798563	0.00107127	missense_variant	MODERATE	tolerated	0.06	benign	0.002
TAS2R7	rs201688569	12:10954802	425	368	123	T	C	K/R	aAg/aGg	0.000399361	0.002	0	0	0	0	SNP	0.000798563	0.000994328	missense_variant	MODERATE	deleterious	0.02	possibly_damaging	0.477
TAS2R7	rs202246571	12:10954811	416	359	120	A	T	L/H	cTc/cAc	0.00339457	0.001	0	0	0	0.0164	SNP	0.00676744	0.0141323	missense_variant	MODERATE	deleterious	0	probably_damaging	1
TAS2R7	rs143717481	12:10954821	406	349	117	G	A	P/S	Cca/Tca	0.000599042	0.003	0	0	0	0	SNP	0.0011976	0.00199665	missense_variant	MODERATE	deleterious	0.05	probably_damaging	0.994
TAS2R7	rs77050900	12:10954916	311	254	85	A	G	I/T	aTt/aCt	0.019369	0.0754	0.007	0.0023	0.0058	0.0072	SNP	0.0379953	0.0512698	missense_variant	MODERATE	deleterious	0.01	possibly_damaging	0.602
TAS2R7	rs369634234	12:10954924	303	246	82	C	A	M/I	atG/atT	0.000199681	0.001	0	0	0	0	SNP	0.000399361	-8.02E-06	missense_variant	MODERATE	tolerated	0.39	benign	0.342
TAS2R7	rs138647952	12:10954989	238	181	61	C	T	V/I	Gta/Ata	0.00259585	0	0	0.0098	0	0	SNP	0.00517925	0.00815256	missense_variant	MODERATE	tolerated	0.95	benign	0.002
TAS2R7	rs200796127	12:10955015	212	155	52	G	A	A/V	gCc/gTc	0.000199681	0	0	8.00E-04	0	0	SNP	0.000399361	-0.000305987	missense_variant	MODERATE	tolerated	0.06	probably_damaging	0.999
TAS2R7	rs540406738	12:10955037	190	133	45	C	T	D/N	Gat/Aat	0.000199681	0	0	0	0	0.001	SNP	0.000399361	3.05E-05	missense_variant	MODERATE	tolerated	0.11	probably_damaging	1
TAS2R7	rs115881105	12:10955086	141	84	28	T	C	G	ggA/ggG	0.00259585	0	0	0.0098	0	0	SNP	0.00517925	0.00815256	synonymous_variant	LOW	-		-
TAS2R7	rs189626973	12:10955108	119	62	21	A	G	I/T	aTc/aCc	0.000199681	0	0.001	0	0	0	SNP	0.000399361	-5.52E-06	missense_variant	MODERATE	deleterious	0	possibly_damaging	0.767
TAS2R7	rs542716093	12:10955131	96	39	13	T	A	A	gcA/gcT	0.000199681	0	0	0	0	0.001	SNP	0.000399361	3.05E-05	synonymous_variant	LOW	-		-
TAS2R7	rs200028396	12:10955151	76	19	7	T	G	T/P	Act/Cct	0.000199681	0.001	0	0	0	0	SNP	0.000399361	-8.02E-06	missense_variant	MODERATE	tolerated	0.18	possibly_damaging	0.69
TAS2R8	rs2537817	12:10958658	1235	922	308	T	C	M/V	Atg/Gtg	0.873403	1	0.997	0.5635	0.951	0.9796	SNP	0.221185	0.365182	missense_variant	MODERATE	tolerated	0.35	benign	0
TAS2R8	rs187826522	12:10958659	1234	921	307	G	A	C	tgC/tgT	0.000399361	0.001	0	8.00E-04	0	0	SNP	0.000798563	-0.000409195	synonymous_variant	LOW	-		-
TAS2R8	rs145446947	12:10958664	1229	916	306	C	A	A/S	Gcc/Tcc	0.00159744	0	0	0.0061	0	0	SNP	0.00319042	0.00462684	missense_variant	MODERATE	tolerated	0.47	benign	0.016
TAS2R8	rs114977408	12:10958751	1142	829	277	A	G	Y/H	Tac/Cac	0.00199681	0	0	0.0076	0	0	SNP	0.00398643	0.0060369	missense_variant	MODERATE	deleterious	0	probably_damaging	0.996
TAS2R8	rs138065845	12:10958815	1078	765	255	G	C	T	acC/acG	0.00299521	0	0	0.0113	0	0	SNP	0.00597367	0.00956337	synonymous_variant	LOW	-		-
TAS2R8	rs539307329	12:10958824	1069	756	252	A	C	I/M	atT/atG	0.000199681	0.001	0	0	0	0	SNP	0.000399361	-8.02E-06	missense_variant	MODERATE	deleterious	0.01	benign	0.195
TAS2R8	rs200711805	12:10958845-10958846	1047-1048	734-735	245	G	GA	F/FX	ttc/ttTc	0.00798722	0.002	0.0119	0	0.0216	0.0112	INDEL	0.01585	0.00771363	frameshift_variant	HIGH	-		-
TAS2R8	rs143804727	12:10958896	997	684	228	T	G	E/D	gaA/gaC	0.00838658	0.002	0.0129	0	0.0231	0.0112	SNP	0.0166358	0.00841562	missense_variant	MODERATE	tolerated	0.07	possibly_damaging	0.483
TAS2R8	rs146612195	12:10958919	974	661	221	C	T	G/S	Ggc/Agc	0.000199681	0	0	8.00E-04	0	0	SNP	0.000399361	-0.000305987	missense_variant	MODERATE	deleterious	0.04	possibly_damaging	0.499
TAS2R8	rs541697089	12:10958920	973	660	220	G	A	T	acC/acT	0.000199681	0	0	0	0	0.001	SNP	0.000399361	3.05E-05	synonymous_variant	LOW	-		-
TAS2R8	rs561804195	12:10958929	964	651	217	G	C	L	ctC/ctG	0.000199681	0	0	0	0.0014	0	SNP	0.000399361	0.000559489	synonymous_variant	LOW	-		-
TAS2R8	rs149528226	12:10958931	962	649	217	G	A	L/F	Ctc/Ttc	0.000199681	0	0.001	0	0	0	SNP	0.000399361	-5.52E-06	missense_variant	MODERATE	tolerated	0.11	possibly_damaging	0.6
TAS2R8	rs145097632	12:10959029	864	551	184	G	A	T/I	aCt/aTt	0.000599042	0	0.003	0	0	0	SNP	0.0011976	0.00133058	missense_variant	MODERATE	tolerated	0.92	benign	0.086
TAS2R8	rs1548803	12:10959031	862	549	183	C	T	L	ttG/ttA	0.503994	0.6448	0.6789	0.1641	0.5692	0.592	SNP	0.500068	0.205724	synonymous_variant	LOW	-		-
TAS2R8	rs532970325	12:10959095	798	485	162	G	T	A/D	gCc/gAc	0.000199681	0	0	0	0	0.001	SNP	0.000399361	3.05E-05	missense_variant	MODERATE	tolerated	0.56	benign	0.275
TAS2R8	rs552856722	12:10959126	767	454	152	G	A	L	Ctg/Ttg	0.000199681	0	0	0	0	0.001	SNP	0.000399361	3.05E-05	synonymous_variant	LOW	-		-
TAS2R8	rs138116247	12:10959137	756	443	148	G	C	A/G	gCa/gGa	0.000998403	0	0	0.0038	0	0	SNP	0.00199521	0.00251232	missense_variant	MODERATE	tolerated	0.08	benign	0.18
TAS2R8	rs528677007	12:10959140	753	440	147	A	G	I/T	aTa/aCa	0.000199681	0.001	0	0	0	0	SNP	0.000399361	-8.02E-06	missense_variant	MODERATE	tolerated	0.33	possibly_damaging	0.474
TAS2R8	rs548535460	12:10959189	704	391	131	G	T	H/N	Cac/Aac	0.000199681	0	0	0	0	0.001	SNP	0.000399361	3.05E-05	missense_variant	MODERATE	tolerated	0.3	benign	0.088
TAS2R8	rs147209838	12:10959210	683	370	124	A	C	W/G	Tgg/Ggg	0.000399361	0	0.001	0	0.0014	0	SNP	0.000798563	2.49E-05	missense_variant	MODERATE	tolerated	0.23	benign	0.028
TAS2R8	rs61737282	12:10959248	645	332	111	A	G	I/T	aTa/aCa	0.00259585	0	0	0.0091	0.0014	0	SNP	0.00517925	0.0062988	missense_variant	MODERATE	deleterious	0	probably_damaging	0.956
TAS2R8	rs188656178	12:10959252	641	328	110	T	C	K/E	Aag/Gag	0.000399361	0.002	0	0	0	0	SNP	0.000798563	0.000994328	missense_variant	MODERATE	deleterious	0	probably_damaging	0.951
TAS2R8	rs570466081	12:10959306	587	274	92	C	T	A/T	Gcc/Acc	0.000199681	0.001	0	0	0	0	SNP	0.000399361	-8.02E-06	missense_variant	MODERATE	tolerated	1	benign	0.027
TAS2R8	rs201843612	12:10959339	554	241	81	G	T	Q/K	Caa/Aaa	0.000199681	0.001	0	0	0	0	SNP	0.000399361	-8.02E-06	missense_variant	MODERATE	tolerated	0.14	benign	0.01
TAS2R8	rs552836587	12:10959364	529	216	72	G	C	N/K	aaC/aaG	0.000199681	0	0	8.00E-04	0	0	SNP	0.000399361	-0.000305987	missense_variant	MODERATE	tolerated	0.07	benign	0.116
TAS2R8	rs192787302	12:10959392	501	188	63	A	G	V/A	gTt/gCt	0.000998403	0	0	0	0.0072	0	SNP	0.00199521	0.00683499	missense_variant	MODERATE	tolerated	0.24	benign	0.058
TAS2R8	rs184824661	12:10959405	488	175	59	T	A	I/F	Atc/Ttc	0.000599042	0	0.002	0	0.0014	0	SNP	0.0011976	0.000516768	missense_variant	MODERATE	deleterious	0.01	possibly_damaging	0.702
TAS2R8	rs142540719	12:10959416	477	164	55	C	A	R/I	aGa/aTa	0.00539137	0	0.0089	8.00E-04	0.0101	0.0102	SNP	0.0107268	0.00410252	missense_variant	MODERATE	deleterious	0	probably_damaging	0.997
TAS2R8	rs74611066	12:10959438	455	142	48	G	A	L/F	Ctt/Ttt	0.0183706	0.0734	0.007	0	0.0058	0.0072	SNP	0.0360735	0.0524367	missense_variant	MODERATE	tolerated	0.06	possibly_damaging	0.558
TAS2R8	rs201377702	12:10959449	444	131	44	A	G	V/A	gTt/gCt	0.000199681	0.001	0	0	0	0	SNP	0.000399361	-8.02E-06	missense_variant	MODERATE	deleterious	0	benign	0.039
TAS2R8	rs191511610	12:10959506	387	74	25	C	A	G/V	gGa/gTa	0.000199681	0	0	8.00E-04	0	0	SNP	0.000399361	-0.000305987	missense_variant	MODERATE	tolerated	0.05	possibly_damaging	0.708
TAS2R8	rs577709484	12:10959519	374	61	21	T	G	I/L	Ata/Cta	0.000199681	0	0	0	0	0.001	SNP	0.000399361	3.05E-05	missense_variant	MODERATE	tolerated	0.15	benign	0.052
TAS2R8	rs41324347	12:10959534	359	46	16	C	A	E/*	Gaa/Taa	0.00758786	0	0	0.0272	0.0029	0	SNP	0.0150636	0.0222319	stop_gained	HIGH	-		-
TAS2R9	rs562829461	12:10961740	1028	935	312	G	A	P/L	cCa/cTa	0.000199681	0.001	0	0	0	0	SNP	0.000399361	-8.02E-06	missense_variant	MODERATE	deleterious_low_confidence	0	probably_damaging	0.994
TAS2R9	rs141424860	12:10961741	1027	934	312	G	A	P/S	Cca/Tca	0.000199681	0	0.001	0	0	0	SNP	0.000399361	-5.52E-06	missense_variant	MODERATE	deleterious_low_confidence	0	probably_damaging	0.992
TAS2R9	rs200536973	12:10961771	997	904	302	A	T	C/S	Tgt/Agt	0.000199681	0.001	0	0	0	0	SNP	0.000399361	-8.02E-06	missense_variant	MODERATE	tolerated	0.41	benign	0
TAS2R9	rs149844170	12:10961777	991	898	300	C	T	V/M	Gtg/Atg	0.00319489	0	0	0.0121	0	0	SNP	0.00637063	0.0102689	missense_variant	MODERATE	tolerated	0.16	probably_damaging	0.922
TAS2R9	rs527479579	12:10961909	859	766	256	G	A	L	Ctg/Ttg	0.000199681	0	0	0	0.0014	0	SNP	0.000399361	0.000559489	synonymous_variant	LOW	-		-
TAS2R9	rs113492928	12:10961920	848	755	252	G	A	T/I	aCc/aTc	0.000199681	0	0	8.00E-04	0	0	SNP	0.000399361	-0.000305987	missense_variant	MODERATE	tolerated	0.16	probably_damaging	0.998
TAS2R9	rs77609577	12:10961978	790	697	233	C	T	A/T	Gca/Aca	0.0183706	0.0734	0.007	0	0.0058	0.0072	SNP	0.0360735	0.0524367	missense_variant	MODERATE	tolerated	0.74	possibly_damaging	0.737
TAS2R9	rs200758382	12:10961987	781	688	230	C	A	A/S	Gcc/Tcc	0.000199681	0	0	8.00E-04	0	0	SNP	0.000399361	-0.000305987	missense_variant	MODERATE	deleterious	0.01	probably_damaging	0.995
TAS2R9	rs113883583	12:10962022	746	653	218	C	T	G/E	gGg/gAg	0.0121805	0	0.003	0.0257	0.0043	0.0215	SNP	0.0240691	0.0116517	missense_variant	MODERATE	deleterious	0	possibly_damaging	0.782
TAS2R9	rs148917754	12:10962085	683	590	197	G	A	S/L	tCa/tTa	0.00219649	0.0099	0	0	0	0.001	SNP	0.0043842	0.00755745	missense_variant	MODERATE	deleterious	0	probably_damaging	0.995
TAS2R9	rs538294164	12:10962099	669	576	192	G	A	I	atC/atT	0.000199681	0	0	0	0	0.001	SNP	0.000399361	3.05E-05	synonymous_variant	LOW	-		-
TAS2R9	rs115762530	12:10962106	662	569	190	G	A	P/L	cCc/cTc	0.000199681	0	0	8.00E-04	0	0	SNP	0.000399361	-0.000305987	missense_variant	MODERATE	tolerated	0.18	probably_damaging	0.999
TAS2R9	rs3741845	12:10962115	653	560	187	A	G	V/A	gTg/gCg	0.53095	0.7183	0.6839	0.1982	0.5749	0.5992	SNP	0.498184	0.203854	missense_variant	MODERATE	tolerated	1	benign	0
TAS2R9	rs149488505	12:10962140	628	535	179	T	C	K/E	Aaa/Gaa	0.00179712	0	0.003	0	0.0029	0.0041	SNP	0.00358851	0.00108757	missense_variant	MODERATE	tolerated	0.8	benign	0.405
TAS2R9	rs200091906	12:10962218	550	457	153	A	T	W/R	Tgg/Agg	0.000199681	0	0	8.00E-04	0	0	SNP	0.000399361	-0.000305987	missense_variant	MODERATE	tolerated	0.51	benign	0.045
TAS2R9	rs74954631	12:10962225	543	450	150	A	T	D/E	gaT/gaA	0.0121805	0	0	0.0446	0.0029	0	SNP	0.0240691	0.038436	missense_variant	MODERATE	tolerated	0.5	benign	0.019
TAS2R9	rs144196094	12:10962239	529	436	146	C	T	V/I	Gtt/Att	0.000798722	0	0	0.003	0	0	SNP	0.00159649	0.00180763	missense_variant	MODERATE	tolerated	0.54	benign	0.002
TAS2R9	rs114474097	12:10962243	525	432	144	A	G	I	atT/atC	0.000599042	0	0	0.0023	0	0	SNP	0.0011976	0.00110301	synonymous_variant	LOW	-		-
TAS2R9	rs115829220	12:10962287	481	388	130	T	A	M/L	Atg/Ttg	0.000798722	0	0	0.003	0	0	SNP	0.00159649	0.00180763	missense_variant	MODERATE	tolerated	0.11	benign	0
TAS2R9	rs79661572	12:10962294	474	381	127	G	T	N/K	aaC/aaA	0.000798722	0	0	0.003	0	0	SNP	0.00159649	0.00180763	missense_variant	MODERATE	deleterious	0.03	possibly_damaging	0.56
TAS2R9	rs565155192	12:10962332	436	343	115	A	G	S/P	Tcg/Ccg	0.000199681	0	0	8.00E-04	0	0	SNP	0.000399361	-0.000305987	missense_variant	MODERATE	tolerated	0.07	possibly_damaging	0.798
TAS2R9	rs367711180	12:10962401	367	274	92	C	T	A/T	Gcc/Acc	0.000199681	0	0	8.00E-04	0	0	SNP	0.000399361	-0.000305987	missense_variant	MODERATE	tolerated	1	benign	0.017
TAS2R9	rs572211040	12:10962437	331	238	80	C	T	V/M	Gtg/Atg	0.000798722	0	0	0	0	0.0041	SNP	0.00159649	0.00315278	missense_variant	MODERATE	deleterious	0	benign	0.304
TAS2R9	rs61735347	12:10962474	294	201	67	G	T	F/L	ttC/ttA	0.00519169	0	0	0.0197	0	0	SNP	0.0103315	0.0173283	missense_variant	MODERATE	tolerated	0.28	benign	0.01
TAS2R9	rs370392785	12:10962525	243	150	50	G	C	S/R	agC/agG	0.000199681	0	0	0	0.0014	0	SNP	0.000399361	0.000559489	missense_variant	MODERATE	deleterious	0.01	possibly_damaging	0.525
TAS2R9	rs549463078	12:10962545	223	130	44	T	A	I/F	Att/Ttt	0.000199681	0	0	0	0	0.001	SNP	0.000399361	3.05E-05	missense_variant	MODERATE	deleterious	0	possibly_damaging	0.525
TAS2R9	rs569452927	12:10962547	221	128	43	A	G	L/S	tTg/tCg	0.000199681	0.001	0	0	0	0	SNP	0.000399361	-8.02E-06	missense_variant	MODERATE	tolerated	0.73	possibly_damaging	0.741
TAS2R9	rs183208864	12:10962549	219	126	42	G	A	S	tcC/tcT	0.000599042	0	0	0	0.0043	0	SNP	0.0011976	0.00369803	synonymous_variant	LOW	-		-
TAS2R9	rs188520221	12:10962556	212	119	40	T	C	D/G	gAt/gGt	0.000199681	0	0	0	0.0014	0	SNP	0.000399361	0.000559489	missense_variant	MODERATE	deleterious	0.03	benign	0.007
TAS2R9	rs150031675	12:10962573	195	102	34	G	C	D/E	gaC/gaG	0.000199681	0	0	0	0.0014	0	SNP	0.000399361	0.000559489	missense_variant	MODERATE	deleterious	0.01	benign	0.187
TAS2R9	rs145269477	12:10962584	184	91	31	T	C	N/D	Aac/Gac	0.000199681	0	0	0	0	0.001	SNP	0.000399361	3.05E-05	missense_variant	MODERATE	deleterious	0.01	probably_damaging	0.992
TAS2R10	rs143477402	12:10977946	1012	923	308	T	C	*/W	tAg/tGg	0.000199681	0	0	8.00E-04	0	0	SNP	0.000399361	-0.000305987	stop_lost	HIGH	-		-
TAS2R10	rs567864255	12:10978009	949	860	287	G	C	A/G	gCc/gGc	0.000199681	0.001	0	0	0	0	SNP	0.000399361	-8.02E-06	missense_variant	MODERATE	tolerated	0.07	benign	0.33
TAS2R10	rs530100291	12:10978023	935	846	282	G	C	S/R	agC/agG	0.000199681	0.001	0	0	0	0	SNP	0.000399361	-8.02E-06	missense_variant	MODERATE	tolerated	0.38	benign	0.232
TAS2R10	rs370794829	12:10978063	895	806	269	T	C	Y/C	tAt/tGt	0.000199681	0	0	8.00E-04	0	0	SNP	0.000399361	-0.000305987	missense_variant	MODERATE	tolerated	0.05	possibly_damaging	0.548
TAS2R10	rs147001619	12:10978112	846	757	253	G	A	R/*	Cga/Tga	0.000199681	0	0	0	0.0014	0	SNP	0.000399361	0.000559489	stop_gained	HIGH	-		-
TAS2R10	rs114006371	12:10978168	790	701	234	A	T	I/N	aTc/aAc	0.00379393	0	0	0.0129	0.0029	0	SNP	0.00756058	0.00914774	missense_variant	MODERATE	deleterious	0.03	probably_damaging	0.987
TAS2R10	rs76754378	12:10978178	780	691	231	A	G	S/P	Tct/Cct	0.000798722	0	0	0.003	0	0	SNP	0.00159649	0.00180763	missense_variant	MODERATE	deleterious	0	probably_damaging	0.976
TAS2R10	rs565604656	12:10978179	779	690	230	T	C	I/M	atA/atG	0.000199681	0	0	0	0	0.001	SNP	0.000399361	3.05E-05	missense_variant	MODERATE	tolerated	0.06	benign	0.292
TAS2R10	rs368388268	12:10978215	743	654	218	G	C	N/K	aaC/aaG	0.000199681	0	0	8.00E-04	0	0	SNP	0.000399361	-0.000305987	missense_variant	MODERATE	deleterious	0.03	benign	0.257
TAS2R10	rs12307411	12:10978242	716	627	209	C	T	S	tcG/tcA	0.0696885	0	0	0.2474	0.0317	0	SNP	0.12969	0.211978	synonymous_variant	LOW	-		-
TAS2R10	rs142507813	12:10978248	710	621	207	C	T	M/I	atG/atA	0.00379393	0.0179	0	0	0	0.001	SNP	0.00756058	0.0155585	missense_variant	MODERATE	deleterious	0.04	possibly_damaging	0.859
TAS2R10	rs145097656	12:10978250	708	619	207	T	C	M/V	Atg/Gtg	0.000199681	0	0	8.00E-04	0	0	SNP	0.000399361	-0.000305987	missense_variant	MODERATE	deleterious	0.01	probably_damaging	0.956
TAS2R10	rs557063897	12:10978257	701	612	204	G	T	N/K	aaC/aaA	0.000199681	0	0	0	0	0.001	SNP	0.000399361	3.05E-05	missense_variant	MODERATE	tolerated	0.34	benign	0.021
TAS2R10	rs138981019	12:10978258	700	611	204	T	C	N/S	aAc/aGc	0.000199681	0	0	0	0.0014	0	SNP	0.000399361	0.000559489	missense_variant	MODERATE	tolerated	0.59	benign	0.01
TAS2R10	rs192992617	12:10978260	698	609	203	G	T	H/Q	caC/caA	0.000399361	0.002	0	0	0	0	SNP	0.000798563	0.000994328	missense_variant	MODERATE	deleterious	0	probably_damaging	1
TAS2R10	rs201008493	12:10978261	697	608	203	T	C	H/R	cAc/cGc	0.000199681	0.001	0	0	0	0	SNP	0.000399361	-8.02E-06	missense_variant	MODERATE	deleterious	0	probably_damaging	1
TAS2R10	rs201689842	12:10978289	669	580	194	AT	A	I/X	Att/tt	0.0061901	0.0308	0	0	0	0	INDEL	0.012306	0.0299899	frameshift_variant	HIGH	-		-
TAS2R10	rs139062903	12:10978293	665	576	192	T	A	T	acA/acT	0.000199681	0	0	8.00E-04	0	0	SNP	0.000399361	-0.000305987	synonymous_variant	LOW	-		-
TAS2R10	rs141558284	12:10978305	653	564	188	T	C	L	ctA/ctG	0.00119808	0	0	0.0045	0	0	SNP	0.00239377	0.00321708	synonymous_variant	LOW	-		-
TAS2R10	rs200007021	12:10978327	631	542	181	C	G	G/A	gGa/gCa	0.000199681	0.001	0	0	0	0	SNP	0.000399361	-8.02E-06	missense_variant	MODERATE	tolerated	0.44	probably_damaging	0.951
TAS2R10	rs113253061	12:10978348	610	521	174	T	G	K/T	aAa/aCa	0.000199681	0	0	8.00E-04	0	0	SNP	0.000399361	-0.000305987	missense_variant	MODERATE	tolerated	0.72	benign	0.017
TAS2R10	rs597468	12:10978402	556	467	156	G	A	T/M	aCg/aTg	0.942891	1	0.997	0.8101	0.9841	0.9785	SNP	0.107716	0.144262	missense_variant	MODERATE	tolerated	0.84	benign	0.005
TAS2R10	rs570166631	12:10978442	516	427	143	T	C	N/D	Aat/Gat	0.000199681	0	0.001	0	0	0	SNP	0.000399361	-5.52E-06	missense_variant	MODERATE	deleterious	0.05	benign	0.021
TAS2R10	rs150910995	12:10978534	424	335	112	T	G	N/T	aAt/aCt	0.000199681	0	0	8.00E-04	0	0	SNP	0.000399361	-0.000305987	missense_variant	MODERATE	deleterious	0	probably_damaging	0.94
TAS2R10	rs117936881	12:10978607	351	262	88	A	G	W/R	Tgg/Cgg	0.0081869	0.0407	0	0	0	0	SNP	0.016243	0.039925	missense_variant	MODERATE	deleterious	0.02	possibly_damaging	0.874
TAS2R10	rs201510957	12:10978637	321	232	78	C	T	G/S	Ggt/Agt	0.000199681	0	0	8.00E-04	0	0	SNP	0.000399361	-0.000305987	missense_variant	MODERATE	tolerated	0.32	benign	0.041
TAS2R10	rs534564192	12:10978696	262	173	58	A	G	I/T	aTa/aCa	0.000199681	0	0	8.00E-04	0	0	SNP	0.000399361	-0.000305987	missense_variant	MODERATE	deleterious	0.03	possibly_damaging	0.596
TAS2R10	rs141582408	12:10978725	233	144	48	G	A	T	acC/acT	0.000199681	0	0	8.00E-04	0	0	SNP	0.000399361	-0.000305987	synonymous_variant	LOW	-		-
TAS2R10	rs568156582	12:10978726	232	143	48	G	C	T/S	aCc/aGc	0.000399361	0	0	0	0	0.002	SNP	0.000798563	0.00107127	missense_variant	MODERATE	tolerated	0.06	possibly_damaging	0.649
TAS2R10	rs376857610	12:10978743	215	126	42	C	T	T	acG/acA	0.00399361	0	0	0	0	0.0204	SNP	0.00795691	0.019699	synonymous_variant	LOW	-		-
TAS2R10	rs556763393	12:10978858	100	11	4	A	G	V/A	gTa/gCa	0.000199681	0	0	0	0.0014	0	SNP	0.000399361	0.000559489	missense_variant	MODERATE	tolerated	0.82	benign	0.008
TAS2R10	rs187969898	12:10978861	97	8	3	C	T	R/H	cGt/cAt	0.000199681	0	0	8.00E-04	0	0	SNP	0.000399361	-0.000305987	missense_variant	MODERATE	deleterious	0.01	benign	0.004
TAS2R10	rs201235220	12:10978862	96	7	3	G	A	R/C	Cgt/Tgt	0.000199681	0	0	8.00E-04	0	0	SNP	0.000399361	-0.000305987	missense_variant	MODERATE	deleterious	0	benign	0.011
TAS2R13	rs143948129	12:11061114	1048	784	262	T	C	I/V	Atc/Gtc	0.000399361	0	0.002	0	0	0	SNP	0.000798563	0.000999314	missense_variant	MODERATE	tolerated	1	benign	0.002
TAS2R13	rs1015443	12:11061122	1040	776	259	T	C	N/S	aAc/aGc	0.520367	0.7242	0.6243	0.1528	0.5908	0.6503	SNP	0.49927	0.240331	missense_variant	MODERATE	tolerated	0.59	benign	0.062
TAS2R13	rs201308754	12:11061171	991	727	243	T	C	S/G	Agt/Ggt	0.000199681	0.001	0	0	0	0	SNP	0.000399361	-8.02E-06	missense_variant	MODERATE	tolerated	0.15	benign	0.021
TAS2R13	rs567736542	12:11061279	883	619	207	T	G	K/Q	Aaa/Caa	0.000599042	0	0	0	0	0.0031	SNP	0.0011976	0.00211204	missense_variant	MODERATE	deleterious	0.03	probably_damaging	0.945
TAS2R13	rs200842780	12:11061345	817	553	185	T	C	M/V	Atg/Gtg	0.000199681	0	0.001	0	0	0	SNP	0.000399361	-5.52E-06	missense_variant	MODERATE	tolerated	0.47	benign	0.031
TAS2R13	rs148234617	12:11061351	811	547	183	T	C	M/V	Atg/Gtg	0.00119808	0	0.004	0	0.0014	0.001	SNP	0.00239377	0.00134905	missense_variant	MODERATE	tolerated	0.11	benign	0.01
TAS2R13	rs570122150	12:11061413	749	485	162	T	A	N/I	aAc/aTc	0.000199681	0.001	0	0	0	0	SNP	0.000399361	-8.02E-06	missense_variant	MODERATE	deleterious	0.02	probably_damaging	0.986
TAS2R13	rs200499053	12:11061460	702	438	146	T	C	I/M	atA/atG	0.000199681	0	0	8.00E-04	0	0	SNP	0.000399361	-0.000305987	missense_variant	MODERATE	tolerated	0.41	benign	0.026
TAS2R13	rs183634674	12:11061461	701	437	146	A	C	I/R	aTa/aGa	0.000199681	0	0	8.00E-04	0	0	SNP	0.000399361	-0.000305987	missense_variant	MODERATE	deleterious	0.02	benign	0.1
TAS2R13	rs554877730	12:11061559	603	339	113	A	T	S/R	agT/agA	0.000199681	0	0	0	0	0.001	SNP	0.000399361	3.05E-05	missense_variant	MODERATE	deleterious	0.04	benign	0.179
TAS2R13	rs199954884	12:11061570	592	328	110	T	C	K/E	Aaa/Gaa	0.000199681	0.001	0	0	0	0	SNP	0.000399361	-8.02E-06	missense_variant	MODERATE	deleterious	0	probably_damaging	0.982
TAS2R13	rs34885344	12:11061617	545	281	94	T	C	H/R	cAc/cGc	0.00419329	0	0	0.0129	0.0058	0	SNP	0.00835308	0.00826592	missense_variant	MODERATE	deleterious	0	probably_damaging	0.986
TAS2R13	rs186943149	12:11061644	518	254	85	A	G	M/T	aTg/aCg	0.000199681	0.001	0	0	0	0	SNP	0.000399361	-8.02E-06	missense_variant	MODERATE	tolerated	0.45	benign	0
TAS2R13	rs576483566	12:11061712	450	186	62	T	C	I/M	atA/atG	0.000199681	0	0	0	0.0014	0	SNP	0.000399361	0.000559489	missense_variant	MODERATE	tolerated	0.43	benign	0.057
TAS2R13	rs201819234	12:11061888	274	10	4	C	T	A/T	Gcc/Acc	0.000199681	0	0	8.00E-04	0	0	SNP	0.000399361	-0.000305987	missense_variant	MODERATE	tolerated	0.76	benign	0.043
TAS2R14	esv3628550	12:11077803-11102710	-	-	-	A	<CN0>	-	-	0.000399361	0	0	0.0015	0	0	SV	0.000798563	0.000398476	start_lost,coding_sequence_variant,5_prime_UTR_variant,3_prime_UTR_variant	HIGH	-		-
TAS2R14	rs550743983	12:11091003	860	804	268	C	T	M/I	atG/atA	0.000399361	0	0	0	0	0.002	SNP	0.000798563	0.00107127	missense_variant	MODERATE	tolerated	1	benign	0
TAS2R14	rs145427921	12:11091181	682	626	209	C	T	R/H	cGc/cAc	0.000199681	0	0.001	0	0	0	SNP	0.000399361	-5.52E-06	missense_variant	MODERATE	tolerated	0.07	benign	0
TAS2R14	rs117092928	12:11091198	665	609	203	G	A	F	ttC/ttT	0.000599042	0	0.003	0	0	0	SNP	0.0011976	0.00200413	synonymous_variant	LOW	-		-
TAS2R14	rs35804287	12:11091206	657	601	201	G	A	L/F	Ctc/Ttc	0.00599042	0	0.0249	0	0.0043	0.002	SNP	0.0119114	0.0182336	missense_variant	MODERATE	deleterious	0	probably_damaging	0.989
TAS2R14	rs202123922	12:11091215	648	592	198	A	G	F/L	Ttt/Ctt	0.00199681	0	0	0	0	0.0102	SNP	0.00398643	0.00899244	missense_variant	MODERATE	tolerated	0.08	benign	0.116
TAS2R14	rs200583189	12:11091266	597	541	181	A	G	L	Tta/Cta	0.000199681	0	0	8.00E-04	0	0	SNP	0.000399361	-0.000305987	synonymous_variant	LOW	-		-
TAS2R14	rs532448480	12:11091286	577	521	174	C	T	R/Q	cGa/cAa	0.000199681	0	0	0	0	0.001	SNP	0.000399361	3.05E-05	missense_variant	MODERATE	tolerated	1	benign	0.002
TAS2R14	rs34789740	12:11091287	576	520	174	G	A	R/*	Cga/Tga	0.000399361	0	0	0.0015	0	0	SNP	0.000798563	0.000398476	stop_gained	HIGH	-		-
TAS2R14	rs537145141	12:11091355	508	452	151	T	C	H/R	cAt/cGt	0.000199681	0	0	0	0.0014	0	SNP	0.000399361	0.000559489	missense_variant	MODERATE	tolerated	0.13	benign	0.225
TAS2R14	rs185747809	12:11091407	456	400	134	G	C	L/V	Ctt/Gtt	0.000199681	0.001	0	0	0	0	SNP	0.000399361	-8.02E-06	missense_variant	MODERATE	deleterious	0.01	possibly_damaging	0.817
TAS2R14	rs570619255	12:11091420	443	387	129	C	A	V	gtG/gtT	0.000199681	0	0	8.00E-04	0	0	SNP	0.000399361	-0.000305987	synonymous_variant	LOW	-		-
TAS2R14	rs3741843	12:11091432	431	375	125	C	T	R	agG/agA	0.775759	0.9226	0.8638	0.5015	0.8444	0.8558	SNP	0.347984	0.191876	synonymous_variant	LOW	-		-
TAS2R14	rs199867104	12:11091436	427	371	124	C	T	W/*	tGg/tAg	0.000199681	0.001	0	0	0	0	SNP	0.000399361	-8.02E-06	stop_gained	HIGH	-		-
TAS2R14	rs4140968	12:11091455	408	352	118	T	C	I/V	Att/Gtt	0.000998403	0.005	0	0	0	0	SNP	0.00199521	0.00400126	missense_variant	MODERATE	tolerated	0.32	benign	0.085
TAS2R14	rs201331973	12:11091469	394	338	113	T	C	N/S	aAt/aGt	0.000399361	0	0	0	0.0029	0	SNP	0.000798563	0.00212896	missense_variant	MODERATE	tolerated	0.08	benign	0.393
TAS2R14	rs555536260	12:11091478	385	329	110	T	C	K/R	aAg/aGg	0.000199681	0	0.001	0	0	0	SNP	0.000399361	-5.52E-06	missense_variant	MODERATE	deleterious	0.03	possibly_damaging	0.887
TAS2R14	rs146833217	12:11091548	315	259	87	T	A	N/Y	Aat/Tat	0.00479233	0	0	0.0159	0.0043	0	SNP	0.00954064	0.0112237	missense_variant	MODERATE	tolerated	0.28	benign	0.105
TAS2R14	rs16925868	12:11091551	312	256	86	T	C	T/A	Act/Gct	0.0197684	0	0.0249	0.0356	0.0072	0.0225	SNP	0.0387629	0.0102502	missense_variant	MODERATE	tolerated	0.41	benign	0.036
TAS2R14	rs533081426	12:11091602	261	205	69	A	C	S/A	Tct/Gct	0.000199681	0	0	0	0	0.001	SNP	0.000399361	3.05E-05	missense_variant	MODERATE	tolerated	0.49	benign	0.115
TAS2R14	rs140545738	12:11091608	255	199	67	A	T	C/S	Tgt/Agt	0.00519169	0	0	0.0197	0	0	SNP	0.0103315	0.0173283	missense_variant	MODERATE	tolerated	0.15	benign	0.005
TAS2R14	rs142263768	12:11091618	245	189	63	G	A	F	ttC/ttT	0.00139776	0	0.003	0	0.0029	0.002	SNP	0.00279218	0.0006217	synonymous_variant	LOW	-		-
TAS2R14	rs146764483	12:11091633	230	174	58	C	T	L	ctG/ctA	0.000199681	0	0.001	0	0	0	SNP	0.000399361	-5.52E-06	synonymous_variant	LOW	-		-
TAS2R14	rs150047748	12:11091681	182	126	42	A	G	S	tcT/tcC	0.000199681	0.001	0	0	0	0	SNP	0.000399361	-8.02E-06	synonymous_variant	LOW	-		-
TAS2R14	rs7138535	12:11091693	170	114	38	T	A	G	ggA/ggT	0.223043	0.2073	0.2147	0.2337	0.2911	0.1851	SNP	0.346659	0.00640324	synonymous_variant	LOW	-		-
TAS2R14	rs146473354	12:11091720	143	87	29	C	T	L	ctG/ctA	0.000199681	0	0	0	0.0014	0	SNP	0.000399361	0.000559489	synonymous_variant	LOW	-		-
TAS2R14	rs550775618	12:11091734	129	73	25	T	C	S/G	Agt/Ggt	0.000399361	0.002	0	0	0	0	SNP	0.000798563	0.000994328	missense_variant	MODERATE	tolerated	1	benign	0.001
TAS2R14	rs570580621	12:11091752	111	55	19	T	C	I/V	Att/Gtt	0.000199681	0	0.001	0	0	0	SNP	0.000399361	-5.52E-06	missense_variant	MODERATE	tolerated	0.1	benign	0.206
TAS2R14	rs373054388	12:11091768	95	39	13	T	G	L/F	ttA/ttC	0.000199681	0	0	8.00E-04	0	0	SNP	0.000399361	-0.000305987	missense_variant	MODERATE	tolerated	0.24	benign	0.058
TAS2R14	rs79297986	12:11091792	71	15	5	T	C	I/M	atA/atG	0.00439297	0	0	0.0166	0	0	SNP	0.00874909	0.0145036	missense_variant	MODERATE	tolerated	0.28	benign	0.16
TAS2R16	rs181473902	7:122634820	935	869	290	T	C	K/R	aAg/aGg	0.000199681	0	0	0	0.0014	0	SNP	0.000399361	0.000559489	missense_variant	MODERATE	tolerated	1	benign	0.001
TAS2R16	rs532916622	7:122634824	931	865	289	C	T	G/R	Gga/Aga	0.000199681	0.001	0	0	0	0	SNP	0.000399361	-8.02E-06	missense_variant	MODERATE	tolerated	0.54	benign	0.016
TAS2R16	rs549723951	7:122634842	913	847	283	A	G	L	Ttg/Ctg	0.000199681	0.001	0	0	0	0	SNP	0.000399361	-8.02E-06	synonymous_variant	LOW	-		-
TAS2R16	rs1204014	7:122634843	912	846	282	C	T	T	acG/acA	0.10004	0	0.0378	0.323	0.0432	0.0061	SNP	0.1801	0.240091	synonymous_variant	LOW	-		-
TAS2R16	rs529147997	7:122634857	898	832	278	G	A	L	Ctg/Ttg	0.000199681	0	0	0	0	0.001	SNP	0.000399361	3.05E-05	synonymous_variant	LOW	-		-
TAS2R16	rs374419620	7:122634884	871	805	269	T	C	I/V	Atc/Gtc	0.000599042	0	0	0.0023	0	0	SNP	0.0011976	0.00110301	missense_variant	MODERATE	tolerated	0.95	benign	0.02
TAS2R16	rs566026146	7:122634948	807	741	247	A	C	I/M	atT/atG	0.000199681	0.001	0	0	0	0	SNP	0.000399361	-8.02E-06	missense_variant	MODERATE	tolerated	0.07	benign	0.03
TAS2R16	rs534793391	7:122634949	806	740	247	A	G	I/T	aTt/aCt	0.000199681	0.001	0	0	0	0	SNP	0.000399361	-8.02E-06	missense_variant	MODERATE	tolerated	0.49	benign	0.003
TAS2R16	rs28371581	7:122634971	784	718	240	A	C	F/V	Ttt/Gtt	0.000199681	0	0	0	0	0.001	SNP	0.000399361	3.05E-05	missense_variant	MODERATE	tolerated	0.08	probably_damaging	0.992
TAS2R16	rs187186713	7:122634999	756	690	230	G	A	A	gcC/gcT	0.000399361	0.002	0	0	0	0	SNP	0.000798563	0.000994328	synonymous_variant	LOW	-		-
TAS2R16	rs539564788	7:122635005	750	684	228	G	C	S	tcC/tcG	0.000199681	0	0	0	0	0.001	SNP	0.000399361	3.05E-05	synonymous_variant	LOW	-		-
TAS2R16	rs556478443	7:122635018	737	671	224	G	T	T/N	aCt/aAt	0.000199681	0	0	8.00E-04	0	0	SNP	0.000399361	-0.000305987	missense_variant	MODERATE	deleterious	0.03	benign	0.077
TAS2R16	rs860170	7:122635024	731	665	222	C	T	R/H	cGc/cAc	0.729233	0.5218	0.6859	0.9531	0.7622	0.6616	SNP	0.394983	0.143684	missense_variant	MODERATE	tolerated	1	benign	0
TAS2R16	rs28371579	7:122635027	728	662	221	G	A	A/V	gCg/gTg	0.000998403	0	0	0.0038	0	0	SNP	0.00199521	0.00251232	missense_variant	MODERATE	tolerated	0.1	possibly_damaging	0.894
TAS2R16	rs846664	7:122635173	582	516	172	A	C	N/K	aaT/aaG	0.0882588	0	0	0.3222	0.0216	0.001	SNP	0.16097	0.289463	missense_variant	MODERATE	tolerated	0.7	benign	0
TAS2R16	rs28371576	7:122635208	547	481	161	G	A	P/S	Cca/Tca	0.000399361	0	0	0.0015	0	0	SNP	0.000798563	0.000398476	missense_variant	MODERATE	tolerated	0.36	benign	0.054
TAS2R16	rs2233989	7:122635229	526	460	154	A	G	L	Tta/Cta	0.0321486	0	0	0.118	0.0072	0	SNP	0.0622425	0.104249	synonymous_variant	LOW	-		-
TAS2R16	rs564548573	7:122635230	525	459	153	C	T	Q	caG/caA	0.000199681	0	0	0	0	0.001	SNP	0.000399361	3.05E-05	synonymous_variant	LOW	-		-
TAS2R16	rs201057726	7:122635240	515	449	150	A	G	I/T	aTt/aCt	0.000199681	0	0.001	0	0	0	SNP	0.000399361	-5.52E-06	missense_variant	MODERATE	tolerated	0.11	benign	0.045
TAS2R16	rs543163734	7:122635272	483	417	139	T	C	V	gtA/gtG	0.000199681	0	0	0	0	0.001	SNP	0.000399361	3.05E-05	synonymous_variant	LOW	-		-
TAS2R16	rs563250240	7:122635276	479	413	138	C	G	C/S	tGt/tCt	0.000199681	0.001	0	0	0	0	SNP	0.000399361	-8.02E-06	missense_variant	MODERATE	tolerated	0.2	probably_damaging	0.984
TAS2R16	rs28371575	7:122635342	413	347	116	A	G	L/P	cTc/cCc	0.00139776	0	0	0	0	0.0072	SNP	0.00279218	0.00627479	missense_variant	MODERATE	deleterious	0.01	probably_damaging	0.997
TAS2R16	rs28371574	7:122635349	406	340	114	T	C	I/V	Atc/Gtc	0.000998403	0	0	0.0038	0	0	SNP	0.00199521	0.00251232	missense_variant	MODERATE	tolerated	0.31	benign	0.096
TAS2R16	rs28371572	7:122635368	387	321	107	G	C	V	gtC/gtG	0.000998403	0	0	0.0038	0	0	SNP	0.00199521	0.00251232	synonymous_variant	LOW	-		-
TAS2R16	rs2692396	7:122635386	369	303	101	C	G	V	gtG/gtC	0.0882588	0	0	0.3222	0.0216	0.001	SNP	0.16097	0.289463	synonymous_variant	LOW	-		-
TAS2R16	rs2233988	7:122635389	366	300	100	G	A	T	acC/acT	0.0882588	0	0	0.3222	0.0216	0.001	SNP	0.16097	0.289463	synonymous_variant	LOW	-		-
TAS2R16	rs200337807	7:122635440	315	249	83	G	A	I	atC/atT	0.000199681	0	0.001	0	0	0	SNP	0.000399361	-5.52E-06	synonymous_variant	LOW	-		-
TAS2R16	rs539873800	7:122635471	284	218	73	T	G	N/T	aAt/aCt	0.000199681	0	0	0	0	0.001	SNP	0.000399361	3.05E-05	missense_variant	MODERATE	tolerated	0.16	benign	0.415
TAS2R16	rs550001759	7:122635491	264	198	66	G	T	N/K	aaC/aaA	0.000199681	0.001	0	0	0	0	SNP	0.000399361	-8.02E-06	missense_variant	MODERATE	tolerated	0.24	possibly_damaging	0.521
TAS2R16	rs199515901	7:122635521	234	168	56	G	A	R	cgC/cgT	0.000399361	0.002	0	0	0	0	SNP	0.000798563	0.000994328	synonymous_variant	LOW	-		-
TAS2R16	rs151196645	7:122635524	231	165	55	A	G	S	tcT/tcC	0.000599042	0	0	0.0023	0	0	SNP	0.0011976	0.00110301	synonymous_variant	LOW	-		-
TAS2R16	rs555372554	7:122635545	210	144	48	A	C	I/M	atT/atG	0.000199681	0	0	0	0	0.001	SNP	0.000399361	3.05E-05	missense_variant	MODERATE	deleterious	0.02	probably_damaging	0.993
TAS2R16	rs572380565	7:122635596	159	93	31	C	T	V	gtG/gtA	0.00139776	0	0	0	0	0.0072	SNP	0.00279218	0.00627479	synonymous_variant	LOW	-		-
TAS2R16	rs535002842	7:122635604	151	85	29	C	G	V/L	Gtt/Ctt	0.000199681	0.001	0	0	0	0	SNP	0.000399361	-8.02E-06	missense_variant	MODERATE	deleterious	0.04	benign	0.109
TAS2R16	rs79856696	7:122635640	115	49	17	C	T	E/K	Gag/Aag	0.000199681	0	0	8.00E-04	0	0	SNP	0.000399361	-0.000305987	missense_variant	MODERATE	deleterious	0.04	possibly_damaging	0.618
TAS2R16	rs77466432	7:122635641	114	48	16	A	C	L	ctT/ctG	0.000199681	0	0	8.00E-04	0	0	SNP	0.000399361	-0.000305987	synonymous_variant	LOW	-		-
TAS2R19	esv3628556	12:11148213-11205487	-	-	-	A	<CN0>	-	-	0.000199681	0	0	0	0.0014	0	SV	0.000399361	0.000559489	start_lost,coding_sequence_variant,5_prime_UTR_variant,3_prime_UTR_variant	HIGH	-		-
TAS2R19	rs10772420	12:11174276	944	895	299	G	A	R/C	Cgc/Tgc	0.34984	0.1944	0.505	0.3593	0.464	0.2566	SNP	0.454995	0.0713311	missense_variant	MODERATE	deleterious_low_confidence	0.01	benign	0.428
TAS2R19	rs77837442	12:11174286	934	885	295	C	T	W/*	tgG/tgA	0.00379393	0	0.0119	8.00E-04	0.0058	0.002	SNP	0.00756058	0.00559669	stop_gained	HIGH	-		-
TAS2R19	rs554158403	12:11174307	913	864	288	C	G	Q/H	caG/caC	0.000199681	0.001	0	0	0	0	SNP	0.000399361	-8.02E-06	missense_variant	MODERATE	tolerated	0.07	benign	0.248
TAS2R19	rs567559465	12:11174319	901	852	284	C	G	R/S	agG/agC	0.000399361	0	0	0	0.0029	0	SNP	0.000798563	0.00212896	missense_variant	MODERATE	deleterious	0.02	benign	0.14
TAS2R19	rs144242846	12:11174321	899	850	284	T	C	R/G	Agg/Ggg	0.000199681	0	0	0	0.0014	0	SNP	0.000399361	0.000559489	missense_variant	MODERATE	deleterious	0	benign	0.071
TAS2R19	rs74772077	12:11174372	848	799	267	C	G	V/L	Gtt/Ctt	0.000199681	0	0	8.00E-04	0	0	SNP	0.000399361	-0.000305987	missense_variant	MODERATE	tolerated	0.77	benign	0.001
TAS2R19	rs576069733	12:11174373	847	798	266	A	C	T	acT/acG	0.000199681	0	0	0	0.0014	0	SNP	0.000399361	0.000559489	synonymous_variant	LOW	-		-
TAS2R19	rs115229396	12:11174452	768	719	240	A	G	I/T	aTt/aCt	0.000199681	0	0	8.00E-04	0	0	SNP	0.000399361	-0.000305987	missense_variant	MODERATE	tolerated	0.26	benign	0.05
TAS2R19	rs115299813	12:11174498	722	673	225	T	C	I/V	Ata/Gta	0.014377	0	0.0249	0.0159	0.0072	0.0215	SNP	0.0283463	0.00624099	missense_variant	MODERATE	tolerated	0.29	benign	0.173
TAS2R19	rs200095330	12:11174510	710	661	221	T	G	T/P	Acc/Ccc	0.000599042	0.003	0	0	0	0	SNP	0.0011976	0.00199665	missense_variant	MODERATE	deleterious	0	probably_damaging	0.992
TAS2R19	rs540613976	12:11174534	686	637	213	T	C	S/G	Agc/Ggc	0.000599042	0	0	0	0	0.0031	SNP	0.0011976	0.00211204	missense_variant	MODERATE	tolerated	1	benign	0
TAS2R19	rs560445580	12:11174536	684	635	212	T	C	H/R	cAt/cGt	0.000199681	0	0	8.00E-04	0	0	SNP	0.000399361	-0.000305987	missense_variant	MODERATE	tolerated	0.12	benign	0.071
TAS2R19	rs529522791	12:11174542	678	629	210	C	T	R/Q	cGg/cAg	0.000199681	0	0	0	0	0.001	SNP	0.000399361	3.05E-05	missense_variant	MODERATE	tolerated	1	benign	0.003
TAS2R19	rs144643889	12:11174557	663	614	205	T	C	H/R	cAt/cGt	0.000199681	0	0	8.00E-04	0	0	SNP	0.000399361	-0.000305987	missense_variant	MODERATE	deleterious	0	possibly_damaging	0.729
TAS2R19	rs563064379	12:11174559	661	612	204	T	C	K	aaA/aaG	0.000599042	0.003	0	0	0	0	SNP	0.0011976	0.00199665	synonymous_variant	LOW	-		-
TAS2R19	rs201694653	12:11174590	630	581	194	C	T	C/Y	tGt/tAt	0.000199681	0	0	0	0	0.001	SNP	0.000399361	3.05E-05	missense_variant	MODERATE	deleterious	0.03	possibly_damaging	0.845
TAS2R19	rs75356565	12:11174715	505	456	152	T	A	R/S	agA/agT	0.014377	0	0.0249	0.0159	0.0072	0.0215	SNP	0.0283463	0.00624099	missense_variant	MODERATE	tolerated	0.78	benign	0.001
TAS2R19	rs1868769	12:11174753	467	418	140	G	A	L	Ctg/Ttg	0.700879	0.8611	0.8141	0.4062	0.8026	0.7454	SNP	0.419379	0.187174	synonymous_variant	LOW	-		-
TAS2R19	rs12424373	12:11174795	425	376	126	T	G	K/Q	Aag/Cag	0.0615016	0.0992	0.004	8.00E-04	0.0951	0.1401	SNP	0.115461	0.0698943	missense_variant	MODERATE	tolerated	0.06	benign	0.082
TAS2R19	rs115193179	12:11174845	375	326	109	T	G	K/T	aAg/aCg	0.00379393	0	0.0119	8.00E-04	0.0058	0.002	SNP	0.00756058	0.00559669	missense_variant	MODERATE	deleterious	0.01	probably_damaging	0.997
TAS2R19	rs567585743	12:11174860	360	311	104	A	G	I/T	aTa/aCa	0.000199681	0	0	0	0	0.001	SNP	0.000399361	3.05E-05	missense_variant	MODERATE	deleterious	0	possibly_damaging	0.803
TAS2R19	rs112657873	12:11174867	353	304	102	G	A	L/F	Ctc/Ttc	0.000199681	0	0.001	0	0	0	SNP	0.000399361	-5.52E-06	missense_variant	MODERATE	deleterious	0	probably_damaging	1
TAS2R19	rs550008134	12:11174899	321	272	91	G	A	T/M	aCg/aTg	0.000199681	0	0	8.00E-04	0	0	SNP	0.000399361	-0.000305987	missense_variant	MODERATE	deleterious	0.02	benign	0.149
TAS2R19	rs569781992	12:11174910	310	261	87	G	C	A	gcC/gcG	0.000199681	0	0	0	0	0.001	SNP	0.000399361	3.05E-05	synonymous_variant	LOW	-		-
TAS2R19	rs192199862	12:11175001	219	170	57	C	T	G/D	gGt/gAt	0.00139776	0	0	0	0.0101	0	SNP	0.00279218	0.00997037	missense_variant	MODERATE	deleterious	0.02	possibly_damaging	0.762
TAS2R19	rs144411302	12:11175055	165	116	39	C	T	R/Q	cGa/cAa	0.000199681	0	0	8.00E-04	0	0	SNP	0.000399361	-0.000305987	missense_variant	MODERATE	tolerated	1	benign	0.006
TAS2R19	rs56985810	12:11175077	143	94	32	C	T	V/I	Gtc/Atc	0.0385383	0	0.002	0.1309	0.0259	0	SNP	0.0741211	0.103435	missense_variant	MODERATE	tolerated	0.06	benign	0.145
TAS2R19	rs12313469	12:11175087	133	84	28	G	A	A	gcC/gcT	0.351837	0.1944	0.5109	0.3601	0.4669	0.2577	SNP	0.456187	0.0734807	synonymous_variant	LOW	-		-
TAS2R19	rs202028593	12:11175100	120	71	24	T	C	N/S	aAt/aGt	0.000199681	0.001	0	0	0	0	SNP	0.000399361	-8.02E-06	missense_variant	MODERATE	deleterious	0.04	possibly_damaging	0.763
TAS2R19	rs142814206	12:11175150	70	21	7	G	T	I	atC/atA	0.000399361	0	0.002	0	0	0	SNP	0.000798563	0.000999314	synonymous_variant	LOW	-		-
TAS2R19	rs542872726	12:11175161	59	10	4	A	C	F/V	Ttt/Gtt	0.000199681	0	0	0	0	0.001	SNP	0.000399361	3.05E-05	missense_variant	MODERATE	tolerated	0.09	benign	0.029
TAS2R20	esv3628556	12:11148213-11205487	-	-	-	A	<CN0>	-	-	0.000199681	0	0	0	0.0014	0	SV	0.000399361	0.000559489	start_lost,coding_sequence_variant,5_prime_UTR_variant,3_prime_UTR_variant	HIGH	-		-
TAS2R20	rs147794418	12:11149587	888	888	296	C	T	Q	caG/caA	0.00119808	0	0	0.0045	0	0	SNP	0.00239377	0.00321708	synonymous_variant	LOW	-		-
TAS2R20	rs138319813	12:11149623	852	852	284	C	T	K	aaG/aaA	0.00219649	0	0	0.0083	0	0	SNP	0.0043842	0.00674204	synonymous_variant	LOW	-		-
TAS2R20	rs140216805	12:11149629	846	846	282	C	T	G	ggG/ggA	0.00419329	0.0208	0	0	0	0	SNP	0.00835308	0.0200357	synonymous_variant	LOW	-		-
TAS2R20	rs150448607	12:11149658	817	817	273	A	G	S/P	Tca/Cca	0.000599042	0.003	0	0	0	0	SNP	0.0011976	0.00199665	missense_variant	MODERATE	deleterious	0.01	probably_damaging	0.985
TAS2R20	rs138274249	12:11149667	808	808	270	T	C	I/V	Ata/Gta	0.00419329	0	0	0.0144	0.0029	0	SNP	0.00835308	0.0105044	missense_variant	MODERATE	tolerated	0.3	benign	0.06
TAS2R20	rs536401326	12:11149688	787	787	263	G	C	L/V	Ctt/Gtt	0.00119808	0	0	0	0	0.0061	SNP	0.00239377	0.00523415	missense_variant	MODERATE	tolerated	0.27	benign	0.113
TAS2R20	rs144335695	12:11149689	786	786	262	C	T	M/I	atG/atA	0.000199681	0	0.001	0	0	0	SNP	0.000399361	-5.52E-06	missense_variant	MODERATE	tolerated	0.12	benign	0.013
TAS2R20	rs10845279	12:11149711	764	764	255	C	A	R/L	cGa/cTa	0.423123	0.755	0.3827	0.0651	0.3847	0.6339	SNP	0.488277	0.314516	missense_variant	MODERATE	tolerated	1	benign	0
TAS2R20	rs10845280	12:11149720	755	755	252	A	G	F/S	tTt/tCt	0.422923	0.755	0.3817	0.0651	0.3847	0.6339	SNP	0.488216	0.314628	missense_variant	MODERATE	tolerated	0.1	benign	0.005
TAS2R20	rs558939586	12:11149731	744	744	248	C	G	S	tcG/tcC	0.000199681	0.001	0	0	0	0	SNP	0.000399361	-8.02E-06	synonymous_variant	LOW	-		-
TAS2R20	rs10845281	12:11149769	706	706	236	T	C	I/V	Ata/Gta	0.422923	0.755	0.3817	0.0651	0.3847	0.6339	SNP	0.488216	0.314628	missense_variant	MODERATE	deleterious	0.04	benign	0.004
TAS2R20	rs201071026	12:11149804	671	671	224	T	G	H/P	cAc/cCc	0.000199681	0	0	0	0.0014	0	SNP	0.000399361	0.000559489	missense_variant	MODERATE	deleterious	0	probably_damaging	0.999
TAS2R20	rs149630274	12:11149873	602	602	201	G	C	S/C	tCt/tGt	0.000199681	0.001	0	0	0	0	SNP	0.000399361	-8.02E-06	missense_variant	MODERATE	deleterious	0	probably_damaging	0.952
TAS2R20	rs143389700	12:11149883	592	592	198	A	G	L	Tta/Cta	0.00698882	0	0	0.0265	0	0	SNP	0.0138827	0.0236882	synonymous_variant	LOW	-		-
TAS2R20	rs543688513	12:11149901	574	574	192	G	C	L/V	Ctg/Gtg	0.000399361	0	0	0	0.0029	0	SNP	0.000798563	0.00111885	missense_variant	MODERATE	deleterious	0.01	probably_damaging	0.951
TAS2R20	rs182211928	12:11149915	560	560	187	G	A	P/L	cCa/cTa	0.000199681	0	0.001	0	0	0	SNP	0.000399361	-5.52E-06	missense_variant	MODERATE	deleterious	0.02	probably_damaging	0.942
TAS2R20	rs532266422	12:11149916	559	559	187	G	A	P/S	Cca/Tca	0.000399361	0.002	0	0	0	0	SNP	0.000798563	0.000994328	missense_variant	MODERATE	deleterious	0.04	probably_damaging	0.967
TAS2R20	rs545553374	12:11149919	556	556	186	T	A	I/L	Ata/Tta	0.000199681	0	0.001	0	0	0	SNP	0.000399361	-5.52E-06	missense_variant	MODERATE	tolerated	0.17	benign	0.042
TAS2R20	rs559317409	12:11149957	518	518	173	T	C	H/R	cAc/cGc	0.000199681	0.001	0	0	0	0	SNP	0.000399361	-8.02E-06	missense_variant	MODERATE	tolerated	0.45	benign	0.003
TAS2R20	rs113758584	12:11149959	516	516	172	C	T	M/I	atG/atA	0.000798722	0	0	0.0015	0.0029	0	SNP	0.00159649	0.000760113	missense_variant	MODERATE	tolerated	1	benign	0.006
TAS2R20	rs201047968	12:11149961	514	514	172	T	C	M/V	Atg/Gtg	0.000199681	0.001	0	0	0	0	SNP	0.000399361	-8.02E-06	missense_variant	MODERATE	tolerated	0.98	benign	0.003
TAS2R20	rs567668417	12:11150029	446	446	149	G	A	T/M	aCg/aTg	0.000199681	0	0	8.00E-04	0	0	SNP	0.000399361	-0.000305987	missense_variant	MODERATE	tolerated	0.88	benign	0.005
TAS2R20	rs12226919	12:11150033	442	442	148	G	T	H/N	Cac/Aac	0.428315	0.755	0.3827	0.0847	0.3847	0.6339	SNP	0.48982	0.297104	missense_variant	MODERATE	tolerated	1	benign	0
TAS2R20	rs12226920	12:11150046	429	429	143	G	T	H/Q	caC/caA	0.423123	0.755	0.3827	0.0651	0.3847	0.6339	SNP	0.488277	0.314516	missense_variant	MODERATE	tolerated	0.35	benign	0.023
TAS2R20	rs79420812	12:11150054	421	421	141	C	T	V/I	Gtt/Att	0.182907	0.3185	0.2227	0.0371	0.1225	0.2423	SNP	0.298964	0.0888047	missense_variant	MODERATE	tolerated	0.3	benign	0.007
TAS2R20	rs200433231	12:11150058	417	417	139	A	G	F	ttT/ttC	0.000199681	0	0.001	0	0	0	SNP	0.000399361	-5.52E-06	synonymous_variant	LOW	-		-
TAS2R20	rs558745698	12:11150126	349	349	117	T	C	I/V	Att/Gtt	0.000199681	0	0	8.00E-04	0	0	SNP	0.000399361	-0.000305987	missense_variant	MODERATE	tolerated	0.26	benign	0.07
TAS2R20	rs376156307	12:11150144	331	331	111	C	T	V/I	Gtc/Atc	0.000199681	0	0	8.00E-04	0	0	SNP	0.000399361	-0.000305987	missense_variant	MODERATE	deleterious	0	benign	0.22
TAS2R20	rs141092755	12:11150212	263	263	88	C	A	W/L	tGg/tTg	0.000399361	0	0	0.0015	0	0	SNP	0.000798563	0.000398476	missense_variant	MODERATE	deleterious	0.02	probably_damaging	0.978
TAS2R20	rs11054142	12:11150214	261	261	87	G	A	A	gcC/gcT	0.422923	0.755	0.3817	0.0651	0.3847	0.6339	SNP	0.488216	0.314628	synonymous_variant	LOW	-		-
TAS2R20	rs7135018	12:11150240	235	235	79	T	C	K/E	Aaa/Gaa	0.207468	0.1964	0.2068	0.2171	0.2392	0.184	SNP	0.328916	0.00126971	missense_variant	MODERATE	tolerated	1	benign	0.006
TAS2R20	rs543724403	12:11150247	228	228	76	A	C	S	tcT/tcG	0.000199681	0	0.001	0	0	0	SNP	0.000399361	-5.52E-06	synonymous_variant	LOW	-		-
TAS2R20	rs141939870	12:11150266	209	209	70	A	C	V/G	gTg/gGg	0.00499201	0	0	0.0166	0.0043	0	SNP	0.00993617	0.0118886	missense_variant	MODERATE	deleterious	0.01	benign	0.208
TAS2R20	rs200858060	12:11150275	200	200	67	T	C	Y/C	tAt/tGt	0.00359425	0	0	0	0	0.0184	SNP	0.00716409	0.0177195	missense_variant	MODERATE	tolerated	0.06	benign	0.02
TAS2R20	rs11054143	12:11150319	156	156	52	T	C	A	gcA/gcG	0.422923	0.755	0.3817	0.0651	0.3847	0.6339	SNP	0.488216	0.314628	synonymous_variant	LOW	-		-
TAS2R20	rs116400924	12:11150371	104	104	35	C	T	W/*	tGg/tAg	0.00539137	0	0	0.0197	0.0014	0	SNP	0.0107268	0.016228	stop_gained	HIGH	-		-
TAS2R30	rs2597924	12:11285924	1320	920	307	C	G	R/P	cGt/cCt	0.000199681	0	0.001	0	0	0	SNP	0.000399361	-5.52E-06	missense_variant	MODERATE	tolerated_low_confidence	0.26	benign	0.025
TAS2R30	rs566536126	12:11285943	1301	901	301	C	T	V/M	Gtg/Atg	0.000399361	0	0	0	0	0.002	SNP	0.000798563	0.00107127	missense_variant	MODERATE	tolerated	0.05	probably_damaging	0.976
TAS2R30	rs377453241	12:11285950	1294	894	298	C	T	R	agG/agA	0.000599042	0	0	0	0	0.0031	SNP	0.0011976	0.00211204	synonymous_variant	LOW	-		-
TAS2R30	rs1669405	12:11286002	1242	842	281	A	C	L/W	tTg/tGg	0.000199681	0	0.001	0	0	0	SNP	0.000399361	-5.52E-06	missense_variant	MODERATE	tolerated	1	benign	0
TAS2R30	rs568876081	12:11286016	1228	828	276	T	A	P	ccA/ccT	0.000199681	0.001	0	0	0	0	SNP	0.000399361	-8.02E-06	synonymous_variant	LOW	-		-
TAS2R30	rs537803211	12:11286055	1189	789	263	G	T	F/L	ttC/ttA	0.000399361	0.002	0	0	0	0	SNP	0.000798563	0.000994328	missense_variant	MODERATE	tolerated	1	benign	0.008
TAS2R30	rs557703824	12:11286070	1174	774	258	T	C	Q	caA/caG	0.000199681	0	0	0	0.0014	0	SNP	0.000399361	0.000559489	synonymous_variant	LOW	-		-
TAS2R30	rs2599404	12:11286088	1156	756	252	A	C	F/L	ttT/ttG	0.351238	0.1944	0.5109	0.357	0.4697	0.2566	SNP	0.455831	0.0741803	missense_variant	MODERATE	tolerated	0.66	benign	0.005
TAS2R30	rs201738458	12:11286184	1060	660	220	G	T	S/R	agC/agA	0.000199681	0.001	0	0	0	0	SNP	0.000399361	-8.02E-06	missense_variant	MODERATE	tolerated	0.08	probably_damaging	0.92
TAS2R30	rs553566059	12:11286208	1036	636	212	A	G	H	caT/caC	0.000199681	0	0.001	0	0	0	SNP	0.000399361	-5.52E-06	synonymous_variant	LOW	-		-
TAS2R30	rs573347121	12:11286230	1014	614	205	T	A	H/L	cAt/cTt	0.000399361	0	0	0	0.0029	0	SNP	0.000798563	0.00212896	missense_variant	MODERATE	deleterious	0.01	benign	0.234
TAS2R30	rs77777159	12:11286249	995	595	199	T	C	I/V	Atc/Gtc	0.000399361	0	0	0	0	0.002	SNP	0.000798563	0.00107127	missense_variant	MODERATE	tolerated	0.08	benign	0.024
TAS2R30	rs138949168	12:11286267	977	577	193	T	C	I/V	Ata/Gta	0.00439297	0	0	0.0166	0	0	SNP	0.00874909	0.0145036	missense_variant	MODERATE	tolerated	0.27	benign	0.06
TAS2R30	rs79264600	12:11286300	944	544	182	G	T	L/I	Cta/Ata	0.00219649	0	0.0099	0	0.0014	0	SNP	0.0043842	0.0078119	missense_variant	MODERATE	tolerated	0.07	possibly_damaging	0.84
TAS2R30	rs200095034	12:11286323	921	521	174	T	C	H/R	cAt/cGt	0.000199681	0	0	0	0.0014	0	SNP	0.000399361	0.000559489	missense_variant	MODERATE	deleterious	0.02	benign	0.15
TAS2R30	rs200760688	12:11286361	883	483	161	G	A	N	aaC/aaT	0.000199681	0	0	8.00E-04	0	0	SNP	0.000399361	-0.000305987	synonymous_variant	LOW	-		-
TAS2R30	rs112849631	12:11286379	865	465	155	T	C	T	acA/acG	0.014377	0	0.0258	0.0151	0.0072	0.0215	SNP	0.0283463	0.00659069	synonymous_variant	LOW	-		-
TAS2R30	rs142677638	12:11286438	806	406	136	G	A	P/S	Cct/Tct	0.00139776	0	0	0.0053	0	0	SNP	0.00279218	0.00392193	missense_variant	MODERATE	tolerated	1	benign	0.02
TAS2R30	rs373014170	12:11286445	799	399	133	C	T	L	ctG/ctA	0.000199681	0.001	0	0	0	0	SNP	0.000399361	-8.02E-06	synonymous_variant	LOW	-		-
TAS2R30	rs115417468	12:11286485	759	359	120	C	T	R/H	cGc/cAc	0.000599042	0	0	0.0023	0	0	SNP	0.0011976	0.00110301	missense_variant	MODERATE	tolerated	1	benign	0.001
TAS2R30	rs111498087	12:11286486	758	358	120	G	A	R/C	Cgc/Tgc	0.00279553	0	0.002	0	0	0.0123	SNP	0.00557654	0.00912453	missense_variant	MODERATE	deleterious	0.03	benign	0.005
TAS2R30	rs568940139	12:11286505	739	339	113	G	C	F/L	ttC/ttG	0.000998403	0	0	0	0	0.0051	SNP	0.00199521	0.00419348	missense_variant	MODERATE	deleterious	0	probably_damaging	0.999
TAS2R30	rs537863686	12:11286532	712	312	104	C	T	M/I	atG/atA	0.000199681	0	0	0	0.0014	0	SNP	0.000399361	0.000559489	missense_variant	MODERATE	tolerated	1	benign	0.001
TAS2R30	rs551424741	12:11286634	610	210	70	C	A	Q/H	caG/caT	0.000399361	0	0	0	0	0.002	SNP	0.000798563	0.00107127	missense_variant	MODERATE	deleterious	0.02	benign	0.017
TAS2R30	rs181542355	12:11286638	606	206	69	G	A	T/I	aCt/aTt	0.000199681	0.001	0	0	0	0	SNP	0.000399361	-8.02E-06	missense_variant	MODERATE	tolerated	0.24	benign	0.16
TAS2R30	rs540166693	12:11286643	601	201	67	A	G	Y	taT/taC	0.000199681	0	0	0	0	0.001	SNP	0.000399361	3.05E-05	synonymous_variant	LOW	-		-
TAS2R30	rs185576176	12:11286649	595	195	65	A	T	H/Q	caT/caA	0.000199681	0.001	0	0	0	0	SNP	0.000399361	-8.02E-06	missense_variant	MODERATE	deleterious	0.02	possibly_damaging	0.726
TAS2R30	rs573387298	12:11286654	590	190	64	G	A	L	Cta/Tta	0.000199681	0	0.001	0	0	0	SNP	0.000399361	-5.52E-06	synonymous_variant	LOW	-		-
TAS2R30	rs113799622	12:11286713	531	131	44	A	G	V/A	gTt/gCt	0.000199681	0	0	8.00E-04	0	0	SNP	0.000399361	-0.000305987	missense_variant	MODERATE	tolerated	1	benign	0.001
TAS2R30	rs555454373	12:11286718	526	126	42	G	A	S	tcC/tcT	0.000199681	0	0	8.00E-04	0	0	SNP	0.000399361	-0.000305987	synonymous_variant	LOW	-		-
TAS2R30	rs575303769	12:11286738	506	106	36	C	A	V/F	Gtc/Ttc	0.000199681	0	0	8.00E-04	0	0	SNP	0.000399361	-0.000305987	missense_variant	MODERATE	deleterious	0.03	benign	0.085
TAS2R30	rs2600355	12:11286790	454	54	18	A	C	V	gtT/gtG	0.351637	0.1944	0.5109	0.357	0.4712	0.2577	SNP	0.456068	0.0741943	synonymous_variant	LOW	-		-
TAS2R30	rs564548213	12:11286841	403	3	1	C	A	M/I	atG/atT	0.000199681	0	0.001	0	0	0	SNP	0.000399361	-5.52E-06	start_lost	HIGH	deleterious	0.03	benign	0.043
TAS2R31	esv3628556	12:11148213-11205487	-	-	-	A	<CN0>	-	-	0.000199681	0	0	0	0.0014	0	SV	0.000399361	0.000559489	start_lost,coding_sequence_variant,5_prime_UTR_variant,3_prime_UTR_variant	HIGH	-		-
TAS2R31	rs199894662	12:11183052	955	883	295	G	A	R/W	Cgg/Tgg	0.000199681	0.001	0	0	0	0	SNP	0.000399361	-8.02E-06	missense_variant	MODERATE	tolerated	1	benign	0.004
TAS2R31	rs201072528	12:11183070	937	865	289	T	C	T/A	Act/Gct	0.000199681	0	0.001	0	0	0	SNP	0.000399361	-5.52E-06	missense_variant	MODERATE	tolerated	1	benign	0.01
TAS2R31	rs139069360	12:11183092	915	843	281	C	A	W/C	tgG/tgT	0.014377	0	0.0249	0.0159	0.0072	0.0215	SNP	0.0283463	0.00624099	missense_variant	MODERATE	deleterious	0	probably_damaging	0.992
TAS2R31	rs566360547	12:11183099	908	836	279	A	G	L/P	cTg/cCg	0.000399361	0	0	0	0	0.002	SNP	0.000798563	0.00107127	missense_variant	MODERATE	deleterious	0	probably_damaging	0.997
TAS2R31	rs12318612	12:11183108	899	827	276	G	C	P/R	cCa/cGa	0.122604	0	0.2734	0.1051	0.2161	0.0511	SNP	0.215187	0.112291	missense_variant	MODERATE	deleterious	0	benign	0.435
TAS2R31	rs548735622	12:11183126	881	809	270	C	T	S/N	aGc/aAc	0.000199681	0	0	0	0	0.001	SNP	0.000399361	3.05E-05	missense_variant	MODERATE	deleterious	0.03	benign	0.361
TAS2R31	rs184772091	12:11183159	848	776	259	G	A	P/L	cCt/cTt	0.000199681	0	0.001	0	0	0	SNP	0.000399361	-5.52E-06	missense_variant	MODERATE	tolerated	0.86	benign	0.02
TAS2R31	rs116737741	12:11183191	816	744	248	T	C	S	tcA/tcG	0.0826677	0.002	0.1203	0.0847	0.085	0.1227	SNP	0.151698	0.030645	synonymous_variant	LOW	-		-
TAS2R31	rs10772423	12:11183217	790	718	240	C	T	V/I	Gtt/Att	0.335264	0.1944	0.4801	0.3427	0.4568	0.2352	SNP	0.445813	0.0673129	missense_variant	MODERATE	tolerated	1	benign	0.001
TAS2R31	rs116926686	12:11183224	783	711	237	T	A	L/F	ttA/ttT	0.0101837	0	0.0249	0	0.0072	0.0215	SNP	0.020164	0.013708	missense_variant	MODERATE	deleterious	0.02	possibly_damaging	0.867
TAS2R31	rs202165116	12:11183225	782	710	237	A	G	L/S	tTa/tCa	0.00199681	0	0	0.0076	0	0	SNP	0.00398643	0.0060369	missense_variant	MODERATE	deleterious	0	probably_damaging	0.986
TAS2R31	rs10845293	12:11183255	752	680	227	G	A	A/V	gCt/gTt	0.34984	0.1944	0.505	0.3593	0.464	0.2566	SNP	0.454995	0.0713311	missense_variant	MODERATE	tolerated	0.06	benign	0.434
TAS2R31	rs143833452	12:11183279	728	656	219	G	A	P/L	cCc/cTc	0.00119808	0	0	0.0045	0	0	SNP	0.00239377	0.00321708	missense_variant	MODERATE	tolerated	0.18	benign	0.12
TAS2R31	rs10845294	12:11183286	721	649	217	G	C	Q/E	Caa/Gaa	0.122604	0	0.2734	0.1051	0.2161	0.0511	SNP	0.215187	0.112291	missense_variant	MODERATE	deleterious	0.02	benign	0.367
TAS2R31	rs555495305	12:11183292	715	643	215	C	T	G/R	Gga/Aga	0.000199681	0	0.001	0	0	0	SNP	0.000399361	-5.52E-06	missense_variant	MODERATE	tolerated	0.16	possibly_damaging	0.651
TAS2R31	rs575247464	12:11183333	674	602	201	G	A	S/F	tCt/tTt	0.000199681	0.001	0	0	0	0	SNP	0.000399361	-8.02E-06	missense_variant	MODERATE	deleterious	0.02	possibly_damaging	0.833
TAS2R31	rs74062424	12:11183336	671	599	200	C	T	C/Y	tGt/tAt	0.00778754	0	0	0.0272	0.0043	0	SNP	0.0154569	0.0214311	missense_variant	MODERATE	tolerated	0.91	benign	0.004
TAS2R31	rs536881429	12:11183355	652	580	194	A	T	C/S	Tgt/Agt	0.000199681	0	0	0	0	0.001	SNP	0.000399361	3.05E-05	missense_variant	MODERATE	tolerated	1	benign	0.02
TAS2R31	rs78944713	12:11183377	630	558	186	C	A	V	gtG/gtT	0.000199681	0	0.001	0	0	0	SNP	0.000399361	-5.52E-06	synonymous_variant	LOW	-		-
TAS2R31	rs540211700	12:11183382	625	553	185	A	C	L/V	Tta/Gta	0.000399361	0	0	0.0015	0	0	SNP	0.000798563	0.000398476	missense_variant	MODERATE	tolerated	0.13	benign	0.159
TAS2R31	rs151038964	12:11183407	600	528	176	A	T	D/E	gaT/gaA	0.000399361	0	0.002	0	0	0	SNP	0.000798563	0.000999314	missense_variant	MODERATE	deleterious	0.04	benign	0.024
TAS2R31	rs528748636	12:11183447	560	488	163	G	A	T/I	aCt/aTt	0.000199681	0.001	0	0	0	0	SNP	0.000399361	-8.02E-06	missense_variant	MODERATE	deleterious	0	probably_damaging	0.999
TAS2R31	rs140958087	12:11183456	551	479	160	C	A	G/V	gGa/gTa	0.00339457	0.0159	0	0	0	0.001	SNP	0.00676744	0.0136755	missense_variant	MODERATE	deleterious	0.03	probably_damaging	0.989
TAS2R31	rs115707514	12:11183506	501	429	143	T	C	Q	caA/caG	0.00339457	0.0159	0	0	0	0.001	SNP	0.00676744	0.0136755	synonymous_variant	LOW	-		-
TAS2R31	rs12370363	12:11183512	495	423	141	A	G	A	gcT/gcC	0.21266	0.1944	0.2068	0.2375	0.2406	0.184	SNP	0.334938	0.00280338	synonymous_variant	LOW	-		-
TAS2R31	rs188222600	12:11183539	468	396	132	C	T	M/I	atG/atA	0.000199681	0.001	0	0	0	0	SNP	0.000399361	-8.02E-06	missense_variant	MODERATE	tolerated	1	benign	0.002
TAS2R31	rs552924769	12:11183540	467	395	132	A	G	M/T	aTg/aCg	0.000199681	0	0	8.00E-04	0	0	SNP	0.000399361	-0.000305987	missense_variant	MODERATE	tolerated	0.06	benign	0.006
TAS2R31	rs566661407	12:11183555	452	380	127	C	A	S/I	aGt/aTt	0.000399361	0	0	0	0	0.002	SNP	0.000798563	0.00107127	missense_variant	MODERATE	deleterious	0.03	possibly_damaging	0.707
TAS2R31	rs376443004	12:11183600	407	335	112	T	C	N/S	aAt/aGt	0.000199681	0	0	8.00E-04	0	0	SNP	0.000399361	-0.000305987	missense_variant	MODERATE	tolerated	0.11	possibly_damaging	0.513
TAS2R31	rs373142183	12:11183625	382	310	104	T	C	I/V	Ata/Gta	0.000199681	0	0	8.00E-04	0	0	SNP	0.000399361	-0.000305987	missense_variant	MODERATE	tolerated	0.14	benign	0.116
TAS2R31	rs575434634	12:11183640	367	295	99	C	G	A/P	Gct/Cct	0.000199681	0.001	0	0	0	0	SNP	0.000399361	-8.02E-06	missense_variant	MODERATE	deleterious	0	probably_damaging	0.987
TAS2R31	rs544402716	12:11183671	336	264	88	C	T	W/*	tgG/tgA	0.000199681	0	0	8.00E-04	0	0	SNP	0.000399361	-0.000305987	stop_gained	HIGH	-		-
TAS2R31	rs191131426	12:11183688	319	247	83	T	C	T/A	Act/Gct	0.000199681	0.001	0	0	0	0	SNP	0.000399361	-8.02E-06	missense_variant	MODERATE	tolerated	0.13	benign	0.014
TAS2R31	rs577784067	12:11183779	228	156	52	C	T	A	gcG/gcA	0.000399361	0.002	0	0	0	0	SNP	0.000798563	0.000994328	synonymous_variant	LOW	-		-
TAS2R31	rs143614038	12:11183802	205	133	45	C	G	D/H	Gac/Cac	0.000998403	0	0.003	0	0.0029	0	SNP	0.00199521	0.00145	missense_variant	MODERATE	deleterious	0	probably_damaging	0.995
TAS2R31	rs560053968	12:11183820	187	115	39	G	C	Q/E	Caa/Gaa	0.000199681	0	0	8.00E-04	0	0	SNP	0.000399361	-0.000305987	missense_variant	MODERATE	deleterious	0.03	benign	0.366
TAS2R31	rs10845295	12:11183832	175	103	35	G	A	R/W	Cgg/Tgg	0.335463	0.1944	0.4801	0.3434	0.4568	0.2352	SNP	0.445944	0.0673106	missense_variant	MODERATE	tolerated	1	benign	0
TAS2R31	rs542557800	12:11183898	109	37	13	C	T	V/I	Gta/Ata	0.000199681	0	0	8.00E-04	0	0	SNP	0.000399361	-0.000305987	missense_variant	MODERATE	tolerated	0.63	possibly_damaging	0.472
TAS2R31	rs562236488	12:11183934	73	1	1	T	A	M/L	Atg/Ttg	0.000399361	0	0	0	0	0.002	SNP	0.000798563	0.00107127	start_lost	HIGH	deleterious	0.05	unknown	0
TAS2R38	rs137902035	7:141672501	1073	989	330	C	T	R/Q	cGg/cAg	0.000599042	0	0	0.0023	0	0	SNP	0.0011976	0.00110301	missense_variant	MODERATE	tolerated	0.2	benign	0.003
TAS2R38	rs10246939	7:141672604	970	886	296	T	C	I/V	Atc/Gtc	0.520567	0.6766	0.4612	0.4766	0.6873	0.362	SNP	0.499254	0.0731589	missense_variant	MODERATE	tolerated	0.18	benign	0.014
TAS2R38	rs550093294	7:141672639	935	851	284	C	T	G/E	gGg/gAg	0.000199681	0	0	8.00E-04	0	0	SNP	0.000399361	-0.000305987	missense_variant	MODERATE	tolerated	0.08	probably_damaging	0.981
TAS2R38	rs370225669	7:141672654	920	836	279	A	T	V/E	gTg/gAg	0.000199681	0.001	0	0	0	0	SNP	0.000399361	-8.02E-06	missense_variant	MODERATE	tolerated	0.09	possibly_damaging	0.899
TAS2R38	rs535263893	7:141672657	917	833	278	C	T	G/E	gGg/gAg	0.000599042	0	0	0	0	0.0031	SNP	0.0011976	0.00211204	missense_variant	MODERATE	deleterious	0.03	probably_damaging	0.997
TAS2R38	rs200055111	7:141672668	906	822	274	G	A	R	cgC/cgT	0.00119808	0	0	8.00E-04	0	0.0051	SNP	0.00239377	0.0030248	synonymous_variant	LOW	-		-
TAS2R38	rs114288846	7:141672670	904	820	274	G	A	R/C	Cgc/Tgc	0.00559105	0	0	0.0197	0.0029	0	SNP	0.0111218	0.0153178	missense_variant	MODERATE	tolerated	0.1	possibly_damaging	0.498
TAS2R38	rs1726866	7:141672705	869	785	262	G	A	A/V	gCt/gTt	0.425519	0.3244	0.5388	0.3328	0.2853	0.638	SNP	0.489003	0.0924723	missense_variant	MODERATE	tolerated	0.08	possibly_damaging	0.48
TAS2R38	rs557475943	7:141672719	855	771	257	C	T	V	gtG/gtA	0.000199681	0.001	0	0	0	0	SNP	0.000399361	-8.02E-06	synonymous_variant	LOW	-		-
TAS2R38	rs575623439	7:141672740	834	750	250	G	C	V	gtC/gtG	0.000199681	0	0	8.00E-04	0	0	SNP	0.000399361	-0.000305987	synonymous_variant	LOW	-		-
TAS2R38	rs140262989	7:141672752	822	738	246	G	A	L	ctC/ctT	0.000798722	0	0	0.003	0	0	SNP	0.00159649	0.00180763	synonymous_variant	LOW	-		-
TAS2R38	rs555594283	7:141672787	787	703	235	G	A	R/C	Cgt/Tgt	0.000599042	0	0	0	0	0.0031	SNP	0.0011976	0.00211204	missense_variant	MODERATE	tolerated	0.08	benign	0
TAS2R38	rs185205624	7:141672813	761	677	226	G	T	T/K	aCa/aAa	0.000199681	0.001	0	0	0	0	SNP	0.000399361	-8.02E-06	missense_variant	MODERATE	tolerated	0.57	probably_damaging	0.956
TAS2R38	rs142321204	7:141672841	733	649	217	T	G	T/P	Act/Cct	0.000399361	0	0	0.0015	0	0	SNP	0.000798563	0.000398476	missense_variant	MODERATE	deleterious	0	possibly_damaging	0.532
TAS2R38	rs141909929	7:141672921	653	569	190	T	C	N/S	aAt/aGt	0.000199681	0	0	0	0.0014	0	SNP	0.000399361	0.000559489	missense_variant	MODERATE	tolerated	0.69	benign	0.025
TAS2R38	rs533390586	7:141672941	633	549	183	G	A	N	aaC/aaT	0.000599042	0	0	0	0	0.0031	SNP	0.0011976	0.00211204	synonymous_variant	LOW	-		-
TAS2R38	rs545517497	7:141672956	618	534	178	G	A	N	aaC/aaT	0.000199681	0	0	0	0	0.001	SNP	0.000399361	3.05E-05	synonymous_variant	LOW	-		-
TAS2R38	rs563815807	7:141673026	548	464	155	G	A	T/I	aCt/aTt	0.000199681	0	0.001	0	0	0	SNP	0.000399361	-5.52E-06	missense_variant	MODERATE	deleterious	0.05	possibly_damaging	0.467
TAS2R38	rs530889921	7:141673051	523	439	147	T	C	I/V	Att/Gtt	0.000798722	0	0	0	0	0.0041	SNP	0.00159649	0.00315278	missense_variant	MODERATE	tolerated	0.39	benign	0.003
TAS2R38	rs549418338	7:141673073	501	417	139	C	G	K/N	aaG/aaC	0.000199681	0	0	0	0	0.001	SNP	0.000399361	3.05E-05	missense_variant	MODERATE	tolerated	0.14	possibly_damaging	0.825
TAS2R38	rs145970530	7:141673074	500	416	139	T	C	K/R	aAg/aGg	0.0129792	0.0268	0.006	0	0.0461	0	SNP	0.0256267	0.0262038	missense_variant	MODERATE	tolerated	0.68	benign	0.03
TAS2R38	rs139843932	7:141673087	487	403	135	A	C	W/G	Tgg/Ggg	0.00259585	0	0.001	0.0091	0	0	SNP	0.00517925	0.00641094	missense_variant	MODERATE	tolerated	0.32	possibly_damaging	0.881
TAS2R38	rs181117063	7:141673169	405	321	107	G	C	L	ctC/ctG	0.000199681	0.001	0	0	0	0	SNP	0.000399361	-8.02E-06	synonymous_variant	LOW	-		-
TAS2R38	rs150209521	7:141673251	323	239	80	T	C	H/R	cAc/cGc	0.000998403	0	0	0.003	0.0014	0	SNP	0.00199521	0.001155	missense_variant	MODERATE	tolerated	0.34	possibly_damaging	0.825
TAS2R38	rs138869704	7:141673286	288	204	68	A	G	H	caT/caC	0.000199681	0	0	8.00E-04	0	0	SNP	0.000399361	-0.000305987	synonymous_variant	LOW	-		-
TAS2R38	rs115966953	7:141673299	275	191	64	C	T	R/Q	cGg/cAg	0.00199681	0	0	0.0076	0	0	SNP	0.00398643	0.0060369	missense_variant	MODERATE	deleterious	0.03	probably_damaging	0.981
TAS2R38	rs713598	7:141673345	229	145	49	C	G	A/P	Gca/Cca	0.504792	0.6756	0.4225	0.475	0.6585	0.3446	SNP	0.500054	0.0772992	missense_variant	MODERATE	tolerated	1	benign	0
TAS2R38	rs148448145	7:141673397	177	93	31	C	T	L	ctG/ctA	0.00139776	0	0	0.003	0.0043	0	SNP	0.00279218	0.00175532	synonymous_variant	LOW	-		-
TAS2R38	rs554958923	7:141673398	176	92	31	A	C	L/R	cTg/cGg	0.000199681	0.001	0	0	0	0	SNP	0.000399361	-8.02E-06	missense_variant	MODERATE	deleterious	0	probably_damaging	0.994
TAS2R38	rs556042962	7:141673448	126	42	14	G	C	V	gtC/gtG	0.000399361	0.001	0	0	0	0.001	SNP	0.000798563	-0.000240923	synonymous_variant	LOW	-		-
TAS2R38	rs541691931	7:141673482	92	8	3	G	A	T/I	aCt/aTt	0.000199681	0	0	0	0	0.001	SNP	0.000399361	3.05E-05	missense_variant	MODERATE	deleterious_low_confidence	0.01	benign	0.243
TAS2R38	rs150525684	7:141673483	91	7	3	T	A	T/S	Act/Tct	0.000199681	0	0	8.00E-04	0	0	SNP	0.000399361	-0.000305987	missense_variant	MODERATE	tolerated_low_confidence	0.2	benign	0.007
TAS2R39	esv3615300	7:142794531-142897402	-	-	-	C	<CN0>	-	-	0.00339457	0	0.007	8.00E-04	0.0101	0.002	SV	0.00676744	0.00394861	start_lost,coding_sequence_variant,5_prime_UTR_variant,3_prime_UTR_variant	HIGH	-		-
TAS2R39	esv3615302	7:142824846-142893909	-	-	-	A	<CN0>	-	-	0.00459265	0	0.0119	8.00E-04	0.0115	0.002	SV	0.00914494	0.00641716	start_lost,coding_sequence_variant,5_prime_UTR_variant,3_prime_UTR_variant	HIGH	-		-
TAS2R39	esv3615303	7:142872169-142883373	-	-	-	T	<CN0>	-	-	0.00559105	0.001	0.0119	0.0038	0.0115	0.002	SV	0.0111218	0.00366048	start_lost,coding_sequence_variant,5_prime_UTR_variant,3_prime_UTR_variant	HIGH	-		-
TAS2R39	rs200380921	7:142880516	5	5	2	T	G	L/R	cTa/cGa	0.00139776	0	0	0.0053	0	0	SNP	0.00279218	0.00392193	missense_variant	MODERATE	deleterious_low_confidence	0	probably_damaging	0.953
TAS2R39	rs201054558	7:142880523	12	12	4	A	C	R/S	agA/agC	0.000199681	0	0.001	0	0	0	SNP	0.000399361	-5.52E-06	missense_variant	MODERATE	deleterious_low_confidence	0.01	benign	0.134
TAS2R39	rs202070447	7:142880554	43	43	15	C	T	Q/*	Cag/Tag	0.000199681	0	0	0	0	0.001	SNP	0.000399361	3.05E-05	stop_gained	HIGH	-		-
TAS2R39	rs570396081	7:142880600	89	89	30	C	T	S/L	tCg/tTg	0.000199681	0.001	0	0	0	0	SNP	0.000399361	-8.02E-06	missense_variant	MODERATE	tolerated	0.29	benign	0.09
TAS2R39	rs538675994	7:142880618	107	107	36	T	G	L/*	tTa/tGa	0.000199681	0	0	0	0	0.001	SNP	0.000399361	3.05E-05	stop_gained	HIGH	-		-
TAS2R39	rs556933546	7:142880654	143	143	48	G	A	G/D	gGt/gAt	0.000199681	0.001	0	0	0	0	SNP	0.000399361	-8.02E-06	missense_variant	MODERATE	deleterious	0	probably_damaging	1
TAS2R39	rs188839863	7:142880736	225	225	75	C	T	I	atC/atT	0.000199681	0	0	0	0.0014	0	SNP	0.000399361	0.000559489	synonymous_variant	LOW	-		-
TAS2R39	rs543065000	7:142880759	248	248	83	G	C	R/T	aGa/aCa	0.000199681	0	0	0	0	0.001	SNP	0.000399361	3.05E-05	missense_variant	MODERATE	deleterious	0	probably_damaging	1
TAS2R39	rs200146928	7:142880769	258	258	86	C	T	L	ctC/ctT	0.000199681	0	0	8.00E-04	0	0	SNP	0.000399361	-0.000305987	synonymous_variant	LOW	-		-
TAS2R39	rs573356528	7:142880804	293	293	98	C	T	S/L	tCa/tTa	0.000199681	0	0	0	0	0.001	SNP	0.000399361	3.05E-05	missense_variant	MODERATE	tolerated	1	benign	0.006
TAS2R39	rs61745613	7:142880830	319	319	107	G	A	D/N	Gac/Aac	0.00199681	0	0	0.0076	0	0	SNP	0.00398643	0.0060369	missense_variant	MODERATE	tolerated	0.8	benign	0.036
TAS2R39	rs565607872	7:142880832	321	321	107	C	T	D	gaC/gaT	0.000199681	0	0	0	0.0014	0	SNP	0.000399361	0.000559489	synonymous_variant	LOW	-		-
TAS2R39	rs532855766	7:142880843	332	332	111	A	G	Y/C	tAt/tGt	0.000399361	0	0.001	0	0	0.001	SNP	0.000798563	-0.000239676	missense_variant	MODERATE	tolerated	0.06	benign	0.001
TAS2R39	rs200343853	7:142880936	425	425	142	T	C	F/S	tTc/tCc	0.000199681	0	0.001	0	0	0	SNP	0.000399361	-5.52E-06	missense_variant	MODERATE	deleterious	0.02	probably_damaging	0.957
TAS2R39	rs151299971	7:142880946	435	435	145	C	G	P	ccC/ccG	0.00119808	0	0	0.0038	0.0014	0	SNP	0.00239377	0.00176725	synonymous_variant	LOW	-		-
TAS2R39	rs529754897	7:142880977	466	466	156	G	T	G/*	Gga/Tga	0.000199681	0.001	0	0	0	0	SNP	0.000399361	-8.02E-06	stop_gained	HIGH	-		-
TAS2R39	rs201328763	7:142881006	495	495	165	C	T	S	tcC/tcT	0.000199681	0	0.001	0	0	0	SNP	0.000399361	-5.52E-06	synonymous_variant	LOW	-		-
TAS2R39	rs140640589	7:142881007	496	496	166	G	A	V/M	Gtg/Atg	0.00139776	0.0069	0	0	0	0	SNP	0.00279218	0.00600579	missense_variant	MODERATE	deleterious	0.03	benign	0.393
TAS2R39	rs527513580	7:142881049	538	538	180	T	C	C/R	Tgc/Cgc	0.000399361	0	0	0	0.0029	0	SNP	0.000798563	0.00111885	missense_variant	MODERATE	deleterious	0.01	benign	0.079
TAS2R39	rs200883746	7:142881069	558	558	186	T	C	N	aaT/aaC	0.000199681	0.001	0	0	0	0	SNP	0.000399361	-8.02E-06	synonymous_variant	LOW	-		-
TAS2R39	rs192883061	7:142881081	570	570	190	C	G	I/M	atC/atG	0.000399361	0	0	8.00E-04	0.0014	0	SNP	0.000798563	-0.000125322	missense_variant	MODERATE	tolerated	0.14	benign	0.063
TAS2R39	rs35474877	7:142881089	578	578	193	C	T	S/F	tCc/tTc	0.00519169	0	0	0.0197	0	0	SNP	0.0103315	0.0172504	missense_variant	MODERATE	tolerated	0.32	benign	0.02
TAS2R39	rs34169190	7:142881100	589	589	197	A	G	K/E	Aag/Gag	0.00499201	0	0	0.0189	0	0	SNP	0.00993617	0.016622	missense_variant	MODERATE	tolerated	1	benign	0.003
TAS2R39	rs200819546	7:142881133	622	622	208	G	A	G/S	Ggt/Agt	0.000599042	0	0.001	8.00E-04	0.0014	0	SNP	0.0011976	-0.000421691	missense_variant	MODERATE	tolerated	0.53	benign	0.001
TAS2R39	rs536367383	7:142881163	652	652	218	G	C	V/L	Gtg/Ctg	0.000199681	0	0	8.00E-04	0	0	SNP	0.000399361	-0.000305987	missense_variant	MODERATE	tolerated	0.48	benign	0.002
TAS2R39	rs200298051	7:142881243	732	732	244	C	G	S/R	agC/agG	0.000199681	0	0	8.00E-04	0	0	SNP	0.000399361	-0.000305987	missense_variant	MODERATE	deleterious	0.01	possibly_damaging	0.845
TAS2R39	rs200455132	7:142881260	749	749	250	A	G	N/S	aAc/aGc	0.000199681	0	0.001	0	0	0	SNP	0.000399361	-5.52E-06	missense_variant	MODERATE	deleterious	0.03	benign	0.027
TAS2R39	rs145899731	7:142881261	750	750	250	C	T	N	aaC/aaT	0.000199681	0	0	8.00E-04	0	0	SNP	0.000399361	-0.000305987	synonymous_variant	LOW	-		-
TAS2R39	rs184819681	7:142881269	758	758	253	G	A	S/N	aGc/aAc	0.00579073	0	0.003	0.0151	0.0086	0	SNP	0.0115167	0.00755434	missense_variant	MODERATE	deleterious	0.03	possibly_damaging	0.893
TAS2R39	rs577621736	7:142881294	783	783	261	C	T	I	atC/atT	0.000199681	0.001	0	0	0	0	SNP	0.000399361	-8.02E-06	synonymous_variant	LOW	-		-
TAS2R39	rs544873094	7:142881319	808	808	270	C	T	L/F	Ctc/Ttc	0.000199681	0	0	0	0.0014	0	SNP	0.000399361	0.000559489	missense_variant	MODERATE	tolerated	0.09	benign	0.107
TAS2R39	rs562367327	7:142881402	891	891	297	G	A	Q	caG/caA	0.000199681	0	0	0	0	0.001	SNP	0.000399361	3.05E-05	synonymous_variant	LOW	-		-
TAS2R40	rs559358137	7:142919201	72	30	10	T	A	D/E	gaT/gaA	0.000399361	0.002	0	0	0	0	SNP	0.000798563	0.000994328	missense_variant	MODERATE	tolerated	0.81	benign	0.006
TAS2R40	rs370258670	7:142919224	95	53	18	GT	G	V/X	gTc/gc	0.000599042	0.003	0	0	0	0	INDEL	0.0011976	0.00199665	frameshift_variant	HIGH	-		-
TAS2R40	rs17164164	7:142919238	109	67	23	G	C	V/L	Gtg/Ctg	0.0121805	0	0	0.0431	0.0058	0	SNP	0.0240691	0.0351009	missense_variant	MODERATE	tolerated	0.13	benign	0.029
TAS2R40	rs199829808	7:142919247	118	76	26	G	A	G/R	Gga/Aga	0.000199681	0	0	8.00E-04	0	0	SNP	0.000399361	-0.000305987	missense_variant	MODERATE	deleterious	0.01	probably_damaging	0.939
TAS2R40	rs570128589	7:142919309	180	138	46	G	A	E	gaG/gaA	0.000199681	0	0	0	0	0.001	SNP	0.000399361	3.05E-05	synonymous_variant	LOW	-		-
TAS2R40	rs537249881	7:142919310	181	139	47	T	C	W/R	Tgg/Cgg	0.000199681	0	0	0	0	0.001	SNP	0.000399361	3.05E-05	missense_variant	MODERATE	deleterious	0.03	possibly_damaging	0.588
TAS2R40	rs549525563	7:142919321	192	150	50	C	T	G	ggC/ggT	0.000199681	0	0	0	0	0.001	SNP	0.000399361	3.05E-05	synonymous_variant	LOW	-		-
TAS2R40	rs567973365	7:142919344	215	173	58	G	A	R/H	cGc/cAc	0.000199681	0	0	0	0	0.001	SNP	0.000399361	3.05E-05	missense_variant	MODERATE	tolerated	0.53	benign	0.008
TAS2R40	rs192536705	7:142919435	306	264	88	T	C	Y	taT/taC	0.000199681	0	0.001	0	0	0	SNP	0.000399361	-5.52E-06	synonymous_variant	LOW	-		-
TAS2R40	rs138349492	7:142919440	311	269	90	A	G	Q/R	cAa/cGa	0.000998403	0	0	0.0038	0	0	SNP	0.00199521	0.00251232	missense_variant	MODERATE	tolerated	0.13	benign	0.033
TAS2R40	rs184671553	7:142919450	321	279	93	G	A	V	gtG/gtA	0.000399361	0	0.002	0	0	0	SNP	0.000798563	0.000999314	synonymous_variant	LOW	-		-
TAS2R40	rs538618791	7:142919615	486	444	148	G	A	L	ctG/ctA	0.000199681	0.001	0	0	0	0	SNP	0.000399361	-8.02E-06	synonymous_variant	LOW	-		-
TAS2R40	rs556788116	7:142919622	493	451	151	T	C	L	Ttg/Ctg	0.000199681	0.001	0	0	0	0	SNP	0.000399361	-8.02E-06	synonymous_variant	LOW	-		-
TAS2R40	rs199540322	7:142919639	510	468	156	C	T	F	ttC/ttT	0.000199681	0	0	8.00E-04	0	0	SNP	0.000399361	-0.000305987	synonymous_variant	LOW	-		-
TAS2R40	rs542480400	7:142919643	514	472	158	T	G	F/V	Ttt/Gtt	0.000199681	0	0	8.00E-04	0	0	SNP	0.000399361	-0.000305987	missense_variant	MODERATE	tolerated	0.65	benign	0.002
TAS2R40	rs561103554	7:142919647	518	476	159	C	T	P/L	cCt/cTt	0.000199681	0.001	0	0	0	0	SNP	0.000399361	-8.02E-06	missense_variant	MODERATE	tolerated	1	benign	0.013
TAS2R40	rs201465162	7:142919654	525	483	161	G	A	S	tcG/tcA	0.000399361	0.002	0	0	0	0	SNP	0.000798563	0.000994328	synonymous_variant	LOW	-		-
TAS2R40	rs565742335	7:142919716-142919718	587-589	545-547	182-183	GAGA	G	EK/E	gAGAag/gag	0.00359425	0	0	0.0136	0	0	INDEL	0.00716409	0.0116802	inframe_deletion	MODERATE	-		-
TAS2R40	rs10260248	7:142919731	602	560	187	C	A	S/Y	tCt/tAt	0.081869	0.0218	0.0577	0.1384	0.0692	0.1012	SNP	0.150363	0.0287941	missense_variant	MODERATE	tolerated	1	benign	0.057
TAS2R40	rs188336135	7:142919988	859	817	273	A	G	T/A	Act/Gct	0.00259585	0	0	0.0091	0.0014	0	SNP	0.00517925	0.0064544	missense_variant	MODERATE	tolerated	0.95	benign	0.004
TAS2R40	rs533197142	7:142920032	903	861	287	C	T	A	gcC/gcT	0.000199681	0	0	8.00E-04	0	0	SNP	0.000399361	-0.000305987	synonymous_variant	LOW	-		-
TAS2R40	rs551713450	7:142920036	907	865	289	C	G	P/A	Cct/Gct	0.000199681	0	0	0	0	0.001	SNP	0.000399361	3.05E-05	missense_variant	MODERATE	deleterious	0.01	probably_damaging	0.989
TAS2R40	rs149217752	7:142920042	913	871	291	G	A	G/S	Ggc/Agc	0.00738818	0.0069	0	0	0.0432	0	SNP	0.0146701	0.0355808	missense_variant	MODERATE	tolerated	0.17	benign	0.382
TAS2R40	rs145138257	7:142920054	925	883	295	C	T	Q/*	Caa/Taa	0.000399361	0	0.002	0	0	0	SNP	0.000798563	0.000999314	stop_gained	HIGH	-		-
TAS2R40	rs549191879	7:142920055	926	884	295	A	T	Q/L	cAa/cTa	0.000199681	0	0	0	0	0.001	SNP	0.000399361	3.05E-05	missense_variant	MODERATE	tolerated	1	benign	0.002
TAS2R40	rs375632365	7:142920057	928	886	296	C	T	L	Ctg/Ttg	0.000998403	0	0	0.003	0.0014	0	SNP	0.00199521	0.001155	synonymous_variant	LOW	-		-
TAS2R40	rs200656848	7:142920072	943	901	301	C	A	P/T	Cct/Act	0.000199681	0	0.001	0	0	0	SNP	0.000399361	-5.52E-06	missense_variant	MODERATE	deleterious	0	probably_damaging	0.969
TAS2R40	rs200620382	7:142920077	948	906	302	G	T	G	ggG/ggT	0.000199681	0	0.001	0	0	0	SNP	0.000399361	-5.52E-06	synonymous_variant	LOW	-		-
TAS2R40	rs76255203	7:142920098	969	927	309	G	A	R	cgG/cgA	0.000199681	0	0.001	0	0	0	SNP	0.000399361	-5.52E-06	synonymous_variant	LOW	-		-
TAS2R40	rs137889378	7:142920138	1009	967	323	C	G	L/V	Ctg/Gtg	0.000399361	0	0	0.0015	0	0	SNP	0.000798563	0.000398476	missense_variant	MODERATE	deleterious	0.02	possibly_damaging	0.714
TAS2R41	rs371232991	7:143174982	17	17	6	C	T	T/M	aCg/aTg	0.000199681	0.001	0	0	0	0	SNP	0.000399361	-8.02E-06	missense_variant	MODERATE	deleterious	0	unknown	0
TAS2R41	rs192838458	7:143175020	55	55	19	C	G	L/V	Ctg/Gtg	0.000199681	0	0.001	0	0	0	SNP	0.000399361	-5.52E-06	missense_variant	MODERATE	tolerated	0.51	possibly_damaging	0.472
TAS2R41	rs533528181	7:143175030	65	65	22	C	T	A/V	gCa/gTa	0.000199681	0	0	8.00E-04	0	0	SNP	0.000399361	-0.000305987	missense_variant	MODERATE	tolerated	0.72	benign	0.005
TAS2R41	rs552121687	7:143175033	68	68	23	C	T	A/V	gCg/gTg	0.000798722	0.003	0	8.00E-04	0	0	SNP	0.00159649	0.00104329	missense_variant	MODERATE	deleterious	0.01	probably_damaging	0.969
TAS2R41	rs1404635	7:143175154	189	189	63	G	A	T	acG/acA	0.211062	0.2956	0.2535	0.0219	0.2695	0.2945	SNP	0.333097	0.0961851	synonymous_variant	LOW	-		-
TAS2R41	rs150180972	7:143175210	245	245	82	G	A	R/Q	cGa/cAa	0.000399361	0	0.001	8.00E-04	0	0	SNP	0.000798563	-0.000407948	missense_variant	MODERATE	tolerated	0.31	benign	0.041
TAS2R41	rs201235995	7:143175232	267	267	89	G	A	W/*	tgG/tgA	0.000798722	0	0	0.003	0	0	SNP	0.00159649	0.00130234	stop_gained	HIGH	-		-
TAS2R41	rs10278721	7:143175345	380	380	127	C	T	P/L	cCa/cTa	0.211262	0.2956	0.2535	0.0227	0.2695	0.2945	SNP	0.333327	0.0955701	missense_variant	MODERATE	deleterious	0.03	benign	0.33
TAS2R41	rs534710446	7:143175352	387	387	129	G	A	W/*	tgG/tgA	0.000199681	0	0	8.00E-04	0	0	SNP	0.000399361	-0.000305987	stop_gained	HIGH	-		-
TAS2R41	rs552745650	7:143175388	423	423	141	C	T	S	tcC/tcT	0.000199681	0	0	0	0.0014	0	SNP	0.000399361	0.000559489	synonymous_variant	LOW	-		-
TAS2R41	rs571117123	7:143175424	459	459	153	C	A	Y/*	taC/taA	0.000399361	0.001	0	8.00E-04	0	0	SNP	0.000798563	-0.000409195	stop_gained	HIGH	-		-
TAS2R41	rs538412437	7:143175478	513	513	171	G	A	K	aaG/aaA	0.000199681	0	0	8.00E-04	0	0	SNP	0.000399361	-0.000305987	synonymous_variant	LOW	-		-
TAS2R41	rs34863914	7:143175497	532	532	178	A	G	T/A	Aca/Gca	0.000798722	0	0	0.003	0	0	SNP	0.00159649	0.00180763	missense_variant	MODERATE	tolerated	0.33	benign	0.045
TAS2R41	rs76518630	7:143175502	537	537	179	C	T	Y	taC/taT	0.00599042	0	0.0189	0	0.0159	0	SNP	0.0119114	0.0138738	synonymous_variant	LOW	-		-
TAS2R41	rs75955374	7:143175549	584	584	195	T	A	V/D	gTt/gAt	0.00399361	0	0	0.0144	0.0014	0	SNP	0.00795691	0.0113199	missense_variant	MODERATE	deleterious	0	possibly_damaging	0.835
TAS2R41	rs201902508	7:143175601	636	636	212	G	A	Q	caG/caA	0.000199681	0.001	0	0	0	0	SNP	0.000399361	-8.02E-06	synonymous_variant	LOW	-		-
TAS2R41	rs200830345	7:143175616	651	651	217	C	T	N	aaC/aaT	0.000199681	0	0	8.00E-04	0	0	SNP	0.000399361	-0.000305987	synonymous_variant	LOW	-		-
TAS2R41	rs541525782	7:143175627	662	662	221	T	C	L/P	cTg/cCg	0.000199681	0	0	8.00E-04	0	0	SNP	0.000399361	-0.000305987	missense_variant	MODERATE	tolerated	0.27	benign	0.072
TAS2R41	rs559852281	7:143175652	687	687	229	C	T	H	caC/caT	0.000199681	0.001	0	0	0	0	SNP	0.000399361	-8.02E-06	synonymous_variant	LOW	-		-
TAS2R41	rs189299466	7:143175669	704	704	235	C	A	S/Y	tCc/tAc	0.00139776	0.001	0.006	0	0	0	SNP	0.00279218	0.00386998	missense_variant	MODERATE	deleterious	0.02	possibly_damaging	0.707
TAS2R41	rs146786143	7:143175687	722	722	241	T	G	I/S	aTt/aGt	0.00159744	0	0	0.0061	0	0	SNP	0.00319042	0.00462684	missense_variant	MODERATE	deleterious	0	possibly_damaging	0.589
TAS2R41	rs200985152	7:143175689	724	724	242	C	T	L/F	Ctt/Ttt	0.00119808	0	0.006	0	0	0	SNP	0.00239377	0.00501848	missense_variant	MODERATE	deleterious	0.04	probably_damaging	0.941
TAS2R41	rs60096100	7:143175727	762	762	254	C	A	A	gcC/gcA	0.000199681	0	0	8.00E-04	0	0	SNP	0.000399361	-0.000305987	synonymous_variant	LOW	-		-
TAS2R41	rs181003677	7:143175751	786	786	262	C	T	N	aaC/aaT	0.000199681	0	0.001	0	0	0	SNP	0.000399361	-5.52E-06	synonymous_variant	LOW	-		-
TAS2R41	rs201939849	7:143175776	811	811	271	G	A	A/T	Gca/Aca	0.000199681	0	0.001	0	0	0	SNP	0.000399361	-5.52E-06	missense_variant	MODERATE	tolerated	0.1	benign	0.014
TAS2R41	rs528033218	7:143175811	846	846	282	C	A	I	atC/atA	0.000199681	0	0	0	0.0014	0	SNP	0.000399361	0.000559489	synonymous_variant	LOW	-		-
TAS2R41	rs546304222	7:143175837	872	872	291	G	A	R/Q	cGa/cAa	0.000199681	0.001	0	0	0	0	SNP	0.000399361	-8.02E-06	missense_variant	MODERATE	tolerated	0.06	benign	0.382
TAS2R41	rs570982021	7:143175838	873	873	291	A	T	R	cgA/cgT	0.000199681	0	0	0	0	0.001	SNP	0.000399361	3.05E-05	synonymous_variant	LOW	-		-
TAS2R41	rs202050176	7:143175841	876	876	292	C	T	S	agC/agT	0.000199681	0	0	8.00E-04	0	0	SNP	0.000399361	-0.000305987	synonymous_variant	LOW	-		-
TAS2R41	rs201784924	7:143175842	877	877	293	G	A	V/M	Gtg/Atg	0.000199681	0	0	0	0	0.001	SNP	0.000399361	3.05E-05	missense_variant	MODERATE	tolerated	0.4	benign	0.12
TAS2R41	rs145885431	7:143175850	885	885	295	G	A	S	tcG/tcA	0.00419329	0	0.0089	0	0.0043	0.0092	SNP	0.00835308	0.00413216	synonymous_variant	LOW	-		-
TAS2R41	rs553981729	7:143175853-143175872	888-907	888-907	296-303	AGCTCCTGTTGTTGGCAAGGG	A	QLLLLARG/QX	caGCTCCTGTTGTTGGCAAGGGgc/cagc	0.000599042	0	0	0	0	0.0031	INDEL	0.0011976	0.00211204	frameshift_variant	HIGH	-		-
TAS2R42	rs139960283	12:11338603	941	941	314	A	C	L/W	tTg/tGg	0.00519169	0	0	0.0197	0	0	SNP	0.0103315	0.0173283	missense_variant	MODERATE	deleterious_low_confidence	0	possibly_damaging	0.778
TAS2R42	rs1650017	12:11338613	931	931	311	C	G	A/P	Gct/Cct	0.760783	0.9514	0.8688	0.407	0.8473	0.8701	SNP	0.364057	0.29901	missense_variant	MODERATE	tolerated	1	benign	0
TAS2R42	rs1669411	12:11338614	930	930	310	A	G	N	aaT/aaC	0.760783	0.9514	0.8688	0.407	0.8473	0.8701	SNP	0.364057	0.29901	synonymous_variant	LOW	-		-
TAS2R42	rs144512624	12:11338632	912	912	304	G	T	N/K	aaC/aaA	0.000199681	0	0	8.00E-04	0	0	SNP	0.000399361	-0.000305987	missense_variant	MODERATE	tolerated	0.91	benign	0.041
TAS2R42	rs1669412	12:11338669	875	875	292	C	T	R/Q	cGa/cAa	0.220048	0.1944	0.2167	0.2474	0.2305	0.2055	SNP	0.343322	0.00184164	missense_variant	MODERATE	deleterious	0.04	probably_damaging	0.949
TAS2R42	rs190600436	12:11338710	834	834	278	C	T	S	tcG/tcA	0.000399361	0.002	0	0	0	0	SNP	0.000798563	0.000994328	synonymous_variant	LOW	-		-
TAS2R42	rs1451772	12:11338750	794	794	265	T	C	Y/C	tAc/tGc	0.220048	0.1944	0.2167	0.2474	0.2305	0.2055	SNP	0.343322	0.00184164	missense_variant	MODERATE	tolerated	0.16	benign	0.381
TAS2R42	rs545745141	12:11338752	792	792	264	C	T	K	aaG/aaA	0.000199681	0	0	0	0	0.001	SNP	0.000399361	3.05E-05	synonymous_variant	LOW	-		-
TAS2R42	rs565444533	12:11338755	789	789	263	G	C	N/K	aaC/aaG	0.000199681	0	0	0	0	0.001	SNP	0.000399361	3.05E-05	missense_variant	MODERATE	tolerated	0.51	benign	0.017
TAS2R42	rs141369006	12:11338762	782	782	261	C	T	W/*	tGg/tAg	0.00119808	0	0	0.0023	0.0043	0	SNP	0.00239377	0.00164593	stop_gained	HIGH	-		-
TAS2R42	rs201931397	12:11338768	776	776	259	A	G	M/T	aTg/aCg	0.000199681	0	0.001	0	0	0	SNP	0.000399361	-5.52E-06	missense_variant	MODERATE	tolerated	0.77	benign	0.007
TAS2R42	rs1669413	12:11338781	763	763	255	C	A	G/W	Ggg/Tgg	0.760783	0.9514	0.8688	0.407	0.8473	0.8701	SNP	0.364057	0.29901	missense_variant	MODERATE	tolerated	1	benign	0.001
TAS2R42	rs530163269	12:11338782	762	762	254	A	G	N	aaT/aaC	0.000199681	0.001	0	0	0	0	SNP	0.000399361	-8.02E-06	synonymous_variant	LOW	-		-
TAS2R42	rs543531807	12:11338810	734	734	245	A	G	V/A	gTt/gCt	0.000199681	0	0	8.00E-04	0	0	SNP	0.000399361	-0.000305987	missense_variant	MODERATE	deleterious	0	benign	0.14
TAS2R42	rs5020531	12:11338957	587	587	196	A	G	F/S	tTc/tCc	0.540735	0.7569	0.6521	0.1596	0.6167	0.6646	SNP	0.496781	0.259115	missense_variant	MODERATE	tolerated	1	benign	0
TAS2R42	rs1650019	12:11338983	561	561	187	T	C	L	ttA/ttG	0.760783	0.9514	0.8688	0.407	0.8473	0.8701	SNP	0.364057	0.29901	synonymous_variant	LOW	-		-
TAS2R42	rs35969491	12:11339020	524	524	175	T	A	Y/F	tAt/tTt	0.540735	0.7569	0.6521	0.1596	0.6167	0.6646	SNP	0.496781	0.259115	missense_variant	MODERATE	deleterious	0	benign	0.081
TAS2R42	rs565880449	12:11339054	490	490	164	G	C	L/V	Ctg/Gtg	0.000199681	0.001	0	0	0	0	SNP	0.000399361	-8.02E-06	missense_variant	MODERATE	tolerated	0.16	benign	0.241
TAS2R42	rs75455802	12:11339058	486	486	162	A	G	S	agT/agC	0.00119808	0	0	0.0045	0	0	SNP	0.00239377	0.00321708	synonymous_variant	LOW	-		-
TAS2R42	rs548436503	12:11339105	439	439	147	C	T	V/M	Gtg/Atg	0.000199681	0.001	0	0	0	0	SNP	0.000399361	-8.02E-06	missense_variant	MODERATE	tolerated	0.25	benign	0.038
TAS2R42	rs568237073	12:11339130	414	414	138	C	T	L	ttG/ttA	0.000199681	0	0.001	0	0	0	SNP	0.000399361	-5.52E-06	synonymous_variant	LOW	-		-
TAS2R42	rs188180150	12:11339142	402	402	134	A	G	L	ctT/ctC	0.000199681	0.001	0	0	0	0	SNP	0.000399361	-8.02E-06	synonymous_variant	LOW	-		-
TAS2R42	rs143529023	12:11339158	386	386	129	A	G	M/T	aTg/aCg	0.000399361	0.002	0	0	0	0	SNP	0.000798563	0.000994328	missense_variant	MODERATE	deleterious	0	benign	0.065
TAS2R42	rs370049472	12:11339163	381	381	127	G	A	N	aaC/aaT	0.000199681	0	0	8.00E-04	0	0	SNP	0.000399361	-0.000305987	synonymous_variant	LOW	-		-
TAS2R42	rs192463167	12:11339193	351	351	117	G	C	S	tcC/tcG	0.000199681	0.001	0	0	0	0	SNP	0.000399361	-8.02E-06	synonymous_variant	LOW	-		-
TAS2R42	rs146179005	12:11339197	347	347	116	T	C	H/R	cAc/cGc	0.000599042	0	0	0.0023	0	0	SNP	0.0011976	0.00110301	missense_variant	MODERATE	deleterious	0	probably_damaging	0.995
TAS2R42	rs572685820	12:11339201	343	343	115	G	T	P/T	Ccc/Acc	0.000199681	0	0	0	0	0.001	SNP	0.000399361	3.05E-05	missense_variant	MODERATE	deleterious	0.03	benign	0.017
TAS2R42	rs182906248	12:11339313	231	231	77	G	A	T	acC/acT	0.000199681	0.001	0	0	0	0	SNP	0.000399361	-8.02E-06	synonymous_variant	LOW	-		-
TAS2R42	rs554813862	12:11339319	225	225	75	T	C	L	ttA/ttG	0.000199681	0.001	0	0	0	0	SNP	0.000399361	-8.02E-06	synonymous_variant	LOW	-		-
TAS2R42	rs137988425	12:11339357	187	187	63	G	T	L/M	Ctg/Atg	0.000599042	0	0.003	0	0	0	SNP	0.0011976	0.00200413	missense_variant	MODERATE	deleterious	0.04	possibly_damaging	0.542
TAS2R42	rs139102816	12:11339378	166	166	56	T	C	I/V	Att/Gtt	0.000399361	0	0	0.0015	0	0	SNP	0.000798563	0.000398476	missense_variant	MODERATE	deleterious	0.05	probably_damaging	0.919
TAS2R42	rs149891922	12:11339387	157	157	53	T	C	I/V	Atc/Gtc	0.000199681	0	0	8.00E-04	0	0	SNP	0.000399361	-0.000305987	missense_variant	MODERATE	tolerated	0.34	benign	0.17
TAS2R42	rs368504706	12:11339483	61	61	21	T	A	M/L	Atg/Ttg	0.000199681	0	0	0	0	0.001	SNP	0.000399361	3.05E-05	missense_variant	MODERATE	tolerated	0.06	benign	0.241
TAS2R42	rs201069936	12:11339488	56	56	19	A	G	I/T	aTc/aCc	0.000199681	0.001	0	0	0	0	SNP	0.000399361	-8.02E-06	missense_variant	MODERATE	tolerated	0.21	benign	0.299
TAS2R42	rs143153026	12:11339502	42	42	14	T	C	I/M	atA/atG	0.000199681	0.001	0	0	0	0	SNP	0.000399361	-8.02E-06	missense_variant	MODERATE	tolerated	0.21	benign	0.036
TAS2R42	rs201254983	12:11339534	10	10	4	C	T	E/K	Gaa/Aaa	0.000199681	0	0.001	0	0	0	SNP	0.000399361	-5.52E-06	missense_variant	MODERATE	tolerated	0.15	benign	0.022
TAS2R46	rs185280425	12:11213980	914	914	305	T	C	K/R	aAg/aGg	0.000199681	0	0.001	0	0	0	SNP	0.000399361	-5.52E-06	missense_variant	MODERATE	tolerated	0.09	benign	0.081
TAS2R46	rs557044065	12:11213997	897	897	299	G	A	Y	taC/taT	0.000199681	0	0.001	0	0	0	SNP	0.000399361	-5.52E-06	synonymous_variant	LOW	-		-
TAS2R46	rs150894148	12:11214032	862	862	288	G	A	Q/*	Cag/Tag	0.00419329	0	0	0.0159	0	0	SNP	0.00835308	0.0137976	stop_gained	HIGH	-		-
TAS2R46	rs139412224	12:11214060	834	834	278	G	C	I/M	atC/atG	0.00119808	0.006	0	0	0	0	SNP	0.00239377	0.00500353	missense_variant	MODERATE	deleterious	0.02	possibly_damaging	0.694
TAS2R46	rs553357638	12:11214073	821	821	274	G	A	T/I	aCc/aTc	0.000199681	0	0	0	0	0.001	SNP	0.000399361	3.05E-05	missense_variant	MODERATE	tolerated	0.45	benign	0.001
TAS2R46	rs370408044	12:11214092	802	802	268	C	A	A/S	Gca/Tca	0.000199681	0	0	0	0.0014	0	SNP	0.000399361	0.000559489	missense_variant	MODERATE	tolerated	0.45	benign	0.038
TAS2R46	rs542162895	12:11214095	799	799	267	T	C	I/V	Att/Gtt	0.000199681	0	0	8.00E-04	0	0	SNP	0.000399361	-0.000305987	missense_variant	MODERATE	tolerated	0.35	benign	0.012
TAS2R46	rs561938546	12:11214102	792	792	264	G	A	C	tgC/tgT	0.000399361	0.002	0	0	0	0	SNP	0.000798563	0.000994328	synonymous_variant	LOW	-		-
TAS2R46	rs2708381	12:11214145	749	749	250	C	T	W/*	tGg/tAg	0.211861	0.1925	0.2068	0.2375	0.2378	0.184	SNP	0.334019	0.00276516	stop_gained	HIGH	-		-
TAS2R46	rs2708380	12:11214212	682	682	228	A	T	L/M	Ttg/Atg	0.335863	0.1925	0.4841	0.3404	0.4625	0.2352	SNP	0.446207	0.0702164	missense_variant	MODERATE	tolerated	0.58	benign	0.206
TAS2R46	rs200461484	12:11214214	680	680	227	G	A	A/V	gCt/gTt	0.00119808	0	0	0.0045	0	0	SNP	0.00239377	0.00321708	missense_variant	MODERATE	tolerated	0.06	benign	0.434
TAS2R46	rs374074547	12:11214215	679	679	227	C	G	A/P	Gct/Cct	0.000199681	0	0.001	0	0	0	SNP	0.000399361	-5.52E-06	missense_variant	MODERATE	deleterious	0.01	possibly_damaging	0.729
TAS2R46	rs73260771	12:11214360	534	534	178	C	T	T	acG/acA	0.124002	0	0.2773	0.1029	0.2248	0.0511	SNP	0.217294	0.116748	synonymous_variant	LOW	-		-
TAS2R46	rs115475128	12:11214383	511	511	171	C	T	A/T	Gca/Aca	0.000199681	0	0	8.00E-04	0	0	SNP	0.000399361	-0.000305987	missense_variant	MODERATE	tolerated	0.44	benign	0.006
TAS2R46	rs575734028	12:11214387	507	507	169	C	A	R/S	agG/agT	0.000199681	0	0	0	0.0014	0	SNP	0.000399361	0.000559489	missense_variant	MODERATE	tolerated	0.21	benign	0.014
TAS2R46	rs548476160	12:11214419	475	475	159	C	A	E/*	Gaa/Taa	0.000399361	0.002	0	0	0	0	SNP	0.000798563	0.000994328	stop_gained	HIGH	-		-
TAS2R46	rs200687763	12:11214484	410	410	137	A	G	L/S	tTg/tCg	0.000199681	0	0	8.00E-04	0	0	SNP	0.000399361	-0.000305987	missense_variant	MODERATE	tolerated	0.16	benign	0.26
TAS2R46	rs537338046	12:11214497	397	397	133	G	T	L/I	Cta/Ata	0.000399361	0	0	0	0	0.002	SNP	0.000798563	0.00107127	missense_variant	MODERATE	tolerated	0.06	possibly_damaging	0.483
TAS2R46	rs74198939	12:11214535	359	359	120	T	C	H/R	cAc/cGc	0.000998403	0.005	0	0	0	0	SNP	0.00199521	0.00400126	missense_variant	MODERATE	tolerated	0.18	benign	0.019
TAS2R46	rs570933574	12:11214563	331	331	111	C	T	A/T	Gcc/Acc	0.000199681	0	0	8.00E-04	0	0	SNP	0.000399361	-0.000305987	missense_variant	MODERATE	deleterious	0.04	possibly_damaging	0.702
TAS2R46	rs201847607	12:11214632	262	262	88	CA	C	W/X	Tgg/gg	0.0135783	0.0466	0.0089	0.0023	0.0058	0.0051	INDEL	0.0267932	0.0252134	frameshift_variant	HIGH	-		-
TAS2R46	rs202165583	12:11214633	261	261	87	G	C	V	gtC/gtG	0.0135783	0.0466	0.0089	0.0023	0.0058	0.0051	SNP	0.0267932	0.0252134	synonymous_variant	LOW	-		-
TAS2R46	rs201585352	12:11214634	260	260	87	A	C	V/G	gTc/gGc	0.0135783	0.0466	0.0089	0.0023	0.0058	0.0051	SNP	0.0267932	0.0252134	missense_variant	MODERATE	deleterious	0	benign	0.008
TAS2R46	rs191209206	12:11214640	254	254	85	T	G	Y/S	tAc/tCc	0.000399361	0.002	0	0	0	0	SNP	0.000798563	0.000994328	missense_variant	MODERATE	tolerated	0.4	benign	0.014
TAS2R46	rs182534460	12:11214654	240	240	80	T	C	V	gtA/gtG	0.00319489	0	0	0.0106	0.0029	0	SNP	0.00637063	0.00713951	synonymous_variant	LOW	-		-
TAS2R46	rs555711701	12:11214667	227	227	76	T	A	N/I	aAc/aTc	0.000199681	0	0	0	0.0014	0	SNP	0.000399361	0.000559489	missense_variant	MODERATE	tolerated	0.08	benign	0.063
TAS2R46	rs575651270	12:11214714	180	180	60	C	T	W/*	tgG/tgA	0.000399361	0.001	0	0	0	0.001	SNP	0.000798563	-0.000240923	stop_gained	HIGH	-		-
TAS2R46	rs544516029	12:11214738	156	156	52	T	C	A	gcA/gcG	0.00139776	0.006	0	8.00E-04	0	0	SNP	0.00279218	0.00381461	synonymous_variant	LOW	-		-
TAS2R46	rs564334464	12:11214768	126	126	42	A	G	S	tcT/tcC	0.000399361	0	0	8.00E-04	0.0014	0	SNP	0.000798563	-0.000125322	synonymous_variant	LOW	-		-
TAS2R46	rs2598002	12:11214788	106	106	36	A	C	F/V	Ttc/Gtc	0.00539137	0	0	0.0189	0.0029	0	SNP	0.0107268	0.0146257	missense_variant	MODERATE	tolerated	1	benign	0
TAS2R46	rs540344507	12:11214865	29	29	10	G	A	S/F	tCc/tTc	0.000199681	0	0	0	0	0.001	SNP	0.000399361	3.05E-05	missense_variant	MODERATE	tolerated	0.13	benign	0.073
TAS2R46	rs371840032	12:11214878	16	16	6	G	A	P/S	Ccc/Tcc	0.000199681	0	0	8.00E-04	0	0	SNP	0.000399361	-0.000305987	missense_variant	MODERATE	tolerated	0.72	benign	0.009
TAS2R46	rs528866453	12:11214886	8	8	3	G	T	T/N	aCt/aAt	0.00439297	0	0	0	0	0.0225	SNP	0.00874909	0.0218803	missense_variant	MODERATE	tolerated	0.17	benign	0.049
TAS2R50	esv3628553	12:11137054-11141827	-	-	-	G	<CN0>	-	-	0.00179712	0	0	0.0061	0.0014	0	SV	0.00358851	0.00372804	start_lost,coding_sequence_variant,5_prime_UTR_variant,3_prime_UTR_variant	HIGH	-		-
TAS2R50	rs10772397	12:11138683	829	777	259	C	T	P	ccG/ccA	0.547125	0.755	0.6571	0.1755	0.6009	0.684	SNP	0.495658	0.248688	synonymous_variant	LOW	-		-
TAS2R50	rs559654107	12:11138703	809	757	253	T	C	R/G	Agg/Ggg	0.000199681	0	0	0	0	0.001	SNP	0.000399361	3.05E-05	missense_variant	MODERATE	tolerated	0.43	benign	0.001
TAS2R50	rs202189587	12:11138717	795	743	248	G	A	S/L	tCg/tTg	0.000199681	0	0	0	0.0014	0	SNP	0.000399361	0.000559489	missense_variant	MODERATE	tolerated	0.09	benign	0.243
TAS2R50	rs186746554	12:11138745	767	715	239	C	T	A/T	Gcc/Acc	0.000199681	0	0	8.00E-04	0	0	SNP	0.000399361	-0.000305987	missense_variant	MODERATE	tolerated	0.06	benign	0.192
TAS2R50	rs561730128	12:11138807	705	653	218	T	G	D/A	gAt/gCt	0.000199681	0	0	0	0	0.001	SNP	0.000399361	3.05E-05	missense_variant	MODERATE	deleterious	0	probably_damaging	0.996
TAS2R50	rs191143969	12:11138811	701	649	217	G	C	Q/E	Caa/Gaa	0.000199681	0	0	0	0.0014	0	SNP	0.000399361	0.000559489	missense_variant	MODERATE	deleterious	0.02	benign	0.362
TAS2R50	rs139395167	12:11138830	682	630	210	C	A	Q/H	caG/caT	0.000599042	0	0	0.0023	0	0	SNP	0.0011976	0.00110301	missense_variant	MODERATE	deleterious	0.02	benign	0.151
TAS2R50	rs1376251	12:11138852	660	608	203	C	T	C/Y	tGt/tAt	0.410343	0.755	0.3579	0.056	0.3775	0.6115	SNP	0.48402	0.319081	missense_variant	MODERATE	tolerated	1	benign	0.034
TAS2R50	rs77580816	12:11138861	651	599	200	C	G	C/S	tGt/tCt	0.00219649	0.0099	0	0	0	0.001	SNP	0.0043842	0.00774122	missense_variant	MODERATE	tolerated	0.19	benign	0.016
TAS2R50	rs182984881	12:11138902	610	558	186	T	C	I/M	atA/atG	0.000199681	0.001	0	0	0	0	SNP	0.000399361	-8.02E-06	missense_variant	MODERATE	deleterious	0.02	probably_damaging	0.947
TAS2R50	rs66679979	12:11138935	577	525	175	T	C	S	tcA/tcG	0.0984425	0.002	0.1252	0.1346	0.0908	0.1268	SNP	0.177539	0.0347095	synonymous_variant	LOW	-		-
TAS2R50	rs144926896	12:11138969	543	491	164	C	T	G/E	gGg/gAg	0.00678914	0	0	0.0257	0	0	SNP	0.0134888	0.0229812	missense_variant	MODERATE	tolerated	0.08	benign	0.024
TAS2R50	rs199580646	12:11138986	526	474	158	A	G	Y	taT/taC	0.000199681	0.001	0	0	0	0	SNP	0.000399361	-8.02E-06	synonymous_variant	LOW	-		-
TAS2R50	rs568548533	12:11139004	508	456	152	A	G	S	agT/agC	0.000199681	0	0	0	0.0014	0	SNP	0.000399361	0.000559489	synonymous_variant	LOW	-		-
TAS2R50	rs537572710	12:11139007	505	453	151	C	T	E	gaG/gaA	0.000199681	0	0	0	0	0.001	SNP	0.000399361	3.05E-05	synonymous_variant	LOW	-		-
TAS2R50	rs202031953	12:11139024	488	436	146	C	A	V/L	Gtg/Ttg	0.000199681	0	0.001	0	0	0	SNP	0.000399361	-5.52E-06	missense_variant	MODERATE	tolerated	0.2	benign	0.019
TAS2R50	rs185218103	12:11139108	404	352	118	A	G	F/L	Ttt/Ctt	0.000199681	0	0	8.00E-04	0	0	SNP	0.000399361	-0.000305987	missense_variant	MODERATE	deleterious	0	probably_damaging	0.998
TAS2R50	rs113264845	12:11139136	376	324	108	G	T	L	ctC/ctA	0.00698882	0	0	0.0257	0.0014	0	SNP	0.0138827	0.0218595	synonymous_variant	LOW	-		-
TAS2R50	rs552995197	12:11139178	334	282	94	G	A	F	ttC/ttT	0.000199681	0	0	0	0	0.001	SNP	0.000399361	3.05E-05	synonymous_variant	LOW	-		-
TAS2R50	rs189727615	12:11139232	280	228	76	A	G	Y	taT/taC	0.000399361	0	0	0.0015	0	0	SNP	0.000798563	0.000398476	synonymous_variant	LOW	-		-
TAS2R50	rs541748419	12:11139242	270	218	73	G	A	P/L	cCa/cTa	0.000399361	0	0	0	0	0.002	SNP	0.000798563	0.00107127	missense_variant	MODERATE	tolerated	0.21	benign	0.049
TAS2R50	rs148506133	12:11139279	233	181	61	C	A	A/S	Gca/Tca	0.00539137	0	0	0.0204	0	0	SNP	0.0107268	0.0180346	missense_variant	MODERATE	deleterious	0	benign	0.315
TAS2R50	rs142843602	12:11139305	207	155	52	G	A	A/V	gCg/gTg	0.00539137	0.0258	0	0	0	0.001	SNP	0.0107268	0.0236453	missense_variant	MODERATE	tolerated	0.06	possibly_damaging	0.775
TAS2R50	rs200530822	12:11139331	181	129	43	T	G	S	tcA/tcC	0.000199681	0.001	0	0	0	0	SNP	0.000399361	-8.02E-06	synonymous_variant	LOW	-		-
TAS2R50	rs111901545	12:11139332	180	128	43	G	A	S/L	tCa/tTa	0.000199681	0	0	0	0.0014	0	SNP	0.000399361	0.000559489	missense_variant	MODERATE	tolerated	1	benign	0.006
TAS2R50	rs151058158	12:11139373	139	87	29	C	G	L	ctG/ctC	0.00539137	0	0	0.0197	0.0014	0	SNP	0.0107268	0.016228	synonymous_variant	LOW	-		-
TAS2R50	rs539793363	12:11139385	127	75	25	G	A	G	ggC/ggT	0.000199681	0	0.001	0	0	0	SNP	0.000399361	-5.52E-06	synonymous_variant	LOW	-		-
TAS2R50	rs559886995	12:11139403	109	57	19	G	A	L	ctC/ctT	0.000399361	0	0	0	0	0.002	SNP	0.000798563	0.00107127	synonymous_variant	LOW	-		-
TAS2R50	rs79147066	12:11139432	80	28	10	GA	G	S/X	Tca/ca	0.000998403	0.003	0.001	8.00E-04	0	0	INDEL	0.00199521	0.000430174	frameshift_variant	HIGH	-		-
TAS2R60	rs201362799	7:143140572	27	27	9	A	T	G	ggA/ggT	0.000199681	0.001	0	0	0	0	SNP	0.000399361	-8.02E-06	synonymous_variant	LOW	-		-
TAS2R60	rs200480624	7:143140621	76	76	26	C	A	L/I	Ctt/Att	0.000199681	0	0	8.00E-04	0	0	SNP	0.000399361	-0.000305987	missense_variant	MODERATE	deleterious	0.02	possibly_damaging	0.698
TAS2R60	rs199511246	7:143140633	88	88	30	G	T	V/L	Gta/Tta	0.000199681	0	0.001	0	0	0	SNP	0.000399361	-5.52E-06	missense_variant	MODERATE	tolerated	0.35	benign	0.066
TAS2R60	rs61750008	7:143140675	130	130	44	G	A	V/M	Gtg/Atg	0.00958466	0	0.0368	8.00E-04	0.0144	0	SNP	0.0189894	0.026615	missense_variant	MODERATE	tolerated	0.22	benign	0.001
TAS2R60	rs148979644	7:143140741	196	196	66	C	T	R/C	Cgc/Tgc	0.000199681	0	0.001	0	0	0	SNP	0.000399361	-5.52E-06	missense_variant	MODERATE	tolerated	0.08	benign	0.109
TAS2R60	rs575022021	7:143140758	213	213	71	A	T	S	tcA/tcT	0.000199681	0	0	0	0	0.001	SNP	0.000399361	3.05E-05	synonymous_variant	LOW	-		-
TAS2R60	rs541938646	7:143140773	228	228	76	G	A	K	aaG/aaA	0.000199681	0	0	8.00E-04	0	0	SNP	0.000399361	-0.000305987	synonymous_variant	LOW	-		-
TAS2R60	rs185837132	7:143140776	231	231	77	C	T	T	acC/acT	0.000199681	0	0.001	0	0	0	SNP	0.000399361	-5.52E-06	synonymous_variant	LOW	-		-
TAS2R60	rs140615952	7:143140790	245	245	82	T	G	L/W	tTg/tGg	0.000199681	0	0.001	0	0	0	SNP	0.000399361	-5.52E-06	missense_variant	MODERATE	deleterious	0	probably_damaging	0.997
TAS2R60	rs150444005	7:143140796	251	251	84	C	T	P/L	cCg/cTg	0.00399361	0	0	0.0136	0.0029	0	SNP	0.00795691	0.00982463	missense_variant	MODERATE	tolerated	1	probably_damaging	1
TAS2R60	rs564460106	7:143140799	254	254	85	T	C	M/T	aTg/aCg	0.000199681	0	0	8.00E-04	0	0	SNP	0.000399361	-0.000305987	missense_variant	MODERATE	tolerated	0.89	benign	0
TAS2R60	rs138271289	7:143140869	324	324	108	A	G	L	ttA/ttG	0.000199681	0	0	8.00E-04	0	0	SNP	0.000399361	-0.000305987	synonymous_variant	LOW	-		-
TAS2R60	rs549397444	7:143140871	326	326	109	G	A	W/*	tGg/tAg	0.000199681	0	0	0	0	0.001	SNP	0.000399361	3.05E-05	stop_gained	HIGH	-		-
TAS2R60	rs35195910	7:143140931-143140933	386-388	386-388	129-130	GTCT	G	VF/V	gTCTtc/gtc	0.0321486	0.0734	0.0616	0.0015	0.0274	0.0041	INDEL	0.0622425	0.0361197	inframe_deletion	MODERATE	-		-
TAS2R60	rs567694653	7:143140936	391	391	131	T	C	F/L	Ttc/Ctc	0.000199681	0	0	0	0	0.001	SNP	0.000399361	3.05E-05	missense_variant	MODERATE	tolerated	1	benign	0
TAS2R60	rs535583913	7:143140940	395	395	132	G	C	W/S	tGg/tCg	0.000599042	0	0	0	0	0.0031	SNP	0.0011976	0.00211204	missense_variant	MODERATE	deleterious	0	probably_damaging	1
TAS2R60	rs547166075	7:143140948	403	403	135	C	T	H/Y	Cac/Tac	0.000199681	0.001	0	0	0	0	SNP	0.000399361	-8.02E-06	missense_variant	MODERATE	tolerated	0.76	benign	0.002
TAS2R60	rs189427885	7:143140969	424	424	142	C	A	P/T	Cca/Aca	0.000199681	0.001	0	0	0	0	SNP	0.000399361	-8.02E-06	missense_variant	MODERATE	tolerated	0.09	possibly_damaging	0.873
TAS2R60	rs181824636	7:143141034	489	489	163	C	T	N	aaC/aaT	0.000399361	0.001	0	0	0.0014	0	SNP	0.000798563	2.37E-05	synonymous_variant	LOW	-		-
TAS2R60	rs557957226	7:143141090	545	545	182	G	A	G/D	gGc/gAc	0.000199681	0	0	8.00E-04	0	0	SNP	0.000399361	-0.000305987	missense_variant	MODERATE	tolerated	0.2	possibly_damaging	0.637
TAS2R60	rs576422213	7:143141091	546	546	182	C	T	G	ggC/ggT	0.000199681	0	0	0	0	0.001	SNP	0.000399361	3.05E-05	synonymous_variant	LOW	-		-
TAS2R60	rs146596643	7:143141094	549	549	183	T	C	D	gaT/gaC	0.000199681	0	0.001	0	0	0	SNP	0.000399361	-5.52E-06	synonymous_variant	LOW	-		-
TAS2R60	rs191105252	7:143141095	550	550	184	A	G	S/G	Agc/Ggc	0.000199681	0	0	0	0.0014	0	SNP	0.000399361	0.000559489	missense_variant	MODERATE	tolerated	0.21	possibly_damaging	0.468
TAS2R60	rs574740580	7:143141102	557	557	186	G	A	R/Q	cGg/cAg	0.000199681	0	0	0	0	0.001	SNP	0.000399361	3.05E-05	missense_variant	MODERATE	tolerated	0.08	benign	0.435
TAS2R60	rs138984388	7:143141109	564	564	188	C	G	Y/*	taC/taG	0.000998403	0	0	0.0038	0	0	SNP	0.00199521	0.00251232	stop_gained	HIGH	-		-
TAS2R60	rs117057228	7:143141125	580	580	194	C	T	L/F	Ctc/Ttc	0.000599042	0.003	0	0	0	0	SNP	0.0011976	0.00199665	missense_variant	MODERATE	tolerated	1	benign	0.003
TAS2R60	rs80017500	7:143141140	595	595	199	A	T	M/L	Atg/Ttg	0.0145767	0	0	0.0537	0.0029	0	SNP	0.0287341	0.0469012	missense_variant	MODERATE	tolerated	1	benign	0.001
TAS2R60	rs150586355	7:143141146	601	601	201	A	G	T/A	Act/Gct	0.000199681	0	0	8.00E-04	0	0	SNP	0.000399361	-0.000305987	missense_variant	MODERATE	tolerated	0.07	benign	0.192
TAS2R60	rs200500918	7:143141199	654	654	218	A	G	T	acA/acG	0.000199681	0.001	0	0	0	0	SNP	0.000399361	-8.02E-06	synonymous_variant	LOW	-		-
TAS2R60	rs138664103	7:143141204	659	659	220	T	C	L/P	cTg/cCg	0.000599042	0	0	0.0023	0	0	SNP	0.0011976	0.00110301	missense_variant	MODERATE	deleterious	0	probably_damaging	1
TAS2R60	rs139329687	7:143141230	685	685	229	C	A	L/I	Ctt/Att	0.000798722	0	0	0.003	0	0	SNP	0.00159649	0.00180763	missense_variant	MODERATE	tolerated	0.39	benign	0.311
TAS2R60	rs199958730	7:143141262	717	717	239	G	T	V	gtG/gtT	0.000199681	0.001	0	0	0	0	SNP	0.000399361	-8.02E-06	synonymous_variant	LOW	-		-
TAS2R60	rs144018396	7:143141423	878	878	293	C	G	P/R	cCc/cGc	0.000199681	0	0	8.00E-04	0	0	SNP	0.000399361	-0.000305987	missense_variant	MODERATE	deleterious	0	probably_damaging	0.974
TAS2R60	rs144039157	7:143141474	929	929	310	G	A	R/H	cGt/cAt	0.000199681	0	0	8.00E-04	0	0	SNP	0.000399361	-0.000305987	missense_variant	MODERATE	tolerated	0.41	benign	0.285
TAS2R60	rs4595035	7:143141475	930	930	310	T	C	R	cgT/cgC	0.707268	0.8889	0.66	0.5061	0.7853	0.7853	SNP	0.414162	0.11691	synonymous_variant	LOW	-		-
